# Supplementary material for: Magnesium biofortification of Italian ryegrass (Lolium multiflorum L.) via agronomy and breeding as a potential way to reduce grass tetany in grazing ruminants
Source: Plant Soil. 2019 Dec 2;457(1):25–41. doi: 10.1007/s11104-019-04337-x (PMC7686178; doi:10.1007/s11104-019-04337-x)
Supplement: Supplementary file 1 — (XLSX 45 kb) [file 11104_2019_4337_MOESM1_ESM.xlsx]

## Sheet: Sup Table_1
Magnesium biofortification of Italian ryegrass (Lolium multiflorum L.) via agronomy and breeding as a potential way to reduce grass tetany in grazing ruminants
Plant and Soil
Diriba B Kumssa1*, J. Alan Lovatt2, Neil S. Graham1, Sarah Palmer2, Rory Hayden1, Lolita Wilson1, Scott D. Young1, Beth Penrose3, E. Louise Ander4, Russell Thompson5, R. Murray Lark1, Lin-Xi Jiang1 and Martin R. Broadley1
1 School of Biosciences, University of Nottingham, Sutton Bonington Campus, Leicestershire, UK
2 Institute of Biological, Environmental and Rural Sciences (IBERS), Aberystwyth University, Aberystwyth, UK
3 Tasmanian Institute of Agriculture, University of Tasmania, Tasmania, Australia
4 British Geological Survey, Keyworth, Nottinghamshire, UK
5 Science and Advice for Scottish Agriculture, Edinburgh, UK
* Corresponding author: diriba.kumssa1@nottingham.ac.uk
CE experiment grass elemental concnetration, and the forage tetany index (FTI) data of Italian ryegrass cultivars at various MgCl2.6H2O rates.
ID	TrayNo	MgCl.6H2O application rate (µM)	Cultivar	Mg (mg/kg DM)	K (mg/kg DM)	Ca (mg/kg DM)	FTI
1	1	750	Bb2068	3158.15	17352.2	10575.1	0.563497
2	1	750	Bb2067	3949	18328.8	9932.21	0.571279
3	1	750	Bb2067	3602.39	17100.8	12322.9	0.479914
4	1	750	RvP	3372.05	18651.2	13242.3	0.508403
5	1	750	RvP	2967.39	24608	8689	0.928604
6	1	750	Bb2068	3340.8	20062.5	9066.65	0.705477
7	1	750	RvP	2564.87	16868.3	13467.3	0.488541
8	1	750	RvP	2947.28	16845.6	9254.92	0.611691
9	1	750	RvP	2922.47	22309.3	8913.85	0.832617
10	1	750	Bb2068	2527.95	21949.9	10891.9	0.746995
11	1	750	Bb2068	2250.28	19340.3	7309.64	0.899481
12	1	750	Bb2067	4086.21	20855.6	8272.74	0.712101
13	1	750	RvP	2995.51	22688.9	9344.12	0.814138
14	1	750	Bb2068	3144.26	28037.6	11267.4	0.873455
15	1	750	Bb2068	3689.86	20271.5	16320.1	0.463736
16	1	750	Bb2067	3474.39	35530.6	11337.9	1.067
17	1	750	Bb2067	3786.71	30890.3	9542.65	1.00288
18	1	750	Bb2067	5109.04	28170.7	14818.7	0.621186
19	1	750	Bb2068	3161.82	20997.7	10890.4	0.668276
20	1	750	RvP	2792.49	18512.7	10502.7	0.628059
21	1	750	Bb2068	3322.61	25810.5	11285	0.789122
22	1	750	Bb2067	4770.89	24742.3	10520.6	0.68966
23	1	750	RvP	3278.29	22063.8	9915.93	0.738064
24	1	750	Bb2067	5119.44	20243.1	14280.8	0.456604
25	2	375	RvP	2525.14	19487.3	12538.7	0.597987
26	2	375	RvP	2588.95	20125.5	10251.1	0.710389
27	2	375	Bb2068	2138.79	53319.1	5499.37	3.02762
28	2	375	RvP	1905.28	20068.7	11032.8	0.725659
29	2	375	Bb2068	1901.54	22221.2	9661.47	0.889979
30	2	375	Bb2068	2408.87	20258.5	8860.55	0.809117
31	2	375	Bb2068	2319.59	26661.2	11011.6	0.921025
32	2	375	Bb2067	4030.47	24821.7	12242.2	0.673536
33	2	375	Bb2067	3812.46	23726.4	15702.1	0.553035
34	2	375	Bb2067	3617	18606.3	14268.1	0.471339
35	2	375	RvP	3557.65	29906	8524.9	1.06507
36	2	375	Bb2068	2207.01	15599.2	9465.87	0.610073
37	2	375	Bb2067	3042.6	31792.4	10574	1.04512
38	2	375	Bb2068	1607.47	18021	11417.4	0.656547
39	2	375	Bb2067	2613.31	18455.7	9824.82	0.669245
40	2	375	RvP	2884.29	15866.2	8811.96	0.599346
41	2	375	Bb2067	3386.47	22552.4	16862.8	0.51494
42	2	375	Bb2067	3691.57	24379.1	9028.45	0.826629
43	2	375	RvP	2719.28	21331.2	8247.3	0.858746
44	2	375	Bb2068	2643.87	17738.3	13327.6	0.514012
45	2	375	Bb2067	3161.69	17608.3	11202.3	0.549766
46	2	375	RvP	1914.76	17090.9	6067.23	0.949598
47	2	375	RvP	2583.96	12836.4	8576.49	0.512495
48	2	375	Bb2068	2840.59	18028.3	8719.51	0.689377
49	3	1500	Bb2068	3424.45	23980.3	10107.2	0.780164
50	3	1500	Bb2067	4328.47	18985.6	7999.28	0.642857
51	3	1500	RvP	5096.95	14810.7	10335.7	0.40506
52	3	1500	Bb2067	5527.88	17295.2	12512.2	0.409865
53	3	1500	Bb2068	2659.67	18212.6	7530.57	0.783345
54	3	1500	RvP	2976.81	21905.2	7308.07	0.918997
55	3	1500	RvP	4334.58	24336.5	9364.82	0.755389
56	3	1500	Bb2068	4232.45	19857.8	8395.88	0.661969
57	3	1500	Bb2068	3813.87	14258.4	10022.4	0.448028
58	3	1500	Bb2067	5483.31	18520.9	16266.4	0.37508
59	3	1500	Bb2067	4460.49	18923.7	8084.68	0.628181
60	3	1500	Bb2067	3869.2	21516.1	10183.9	0.665762
61	3	1500	RvP	3552.5	21030.8	12699.6	0.580841
62	3	1500	RvP	4346.47	17096.3	11066.1	0.480574
63	3	1500	Bb2067	3752.89	19412.3	9085.95	0.651383
64	3	1500	Bb2068	3762.21	20006.3	10650.6	0.608381
65	3	1500	Bb2068	4435.43	20541.5	9974.39	0.608979
66	3	1500	Bb2068	3057.2	15487.7	9305.92	0.553278
67	3	1500	Bb2067	4275.02	21211.7	11286.8	0.592911
68	3	1500	RvP	4261.25	17198.5	7509.62	0.606399
69	3	1500	Bb2068	3211.24	17920.9	6050.54	0.809559
70	3	1500	Bb2067	4698.89	25190	13729.7	0.601113
71	3	1500	RvP	3419.02	19219.1	8115.77	0.716208
72	3	1500	RvP	4075.35	21429.8	11239.8	0.611555
73	4	188	Bb2067	2724.74	21262.6	18422.1	0.475572
74	4	188	Bb2068	2033.38	24812.7	8060.99	1.11419
75	4	188	Bb2067	2904.23	23563.9	10721.7	0.778644
76	4	188	Bb2067	3351.21	20729.9	11999.8	0.606236
77	4	188	Bb2067	4037.31	29175.5	12960.3	0.762239
78	4	188	Bb2067	4629.59	28808.6	12685.4	0.726663
79	4	188	Bb2068	1879.38	23213.2	10984.1	0.844808
80	4	188	Bb2068	2558.4	26850.6	12338	0.831192
81	4	188	RvP	2406.24	26259.8	9399.39	1.00687
82	4	188	RvP	2090.44	29817.5	9706.3	1.16187
83	4	188	Bb2067	3180.8	29244.9	14026.1	0.777794
84	4	188	RvP	2532.93	30974.2	10825.6	1.05819
85	4	188	Bb2068	2170.12	24394.3	9798.05	0.934691
86	4	188	RvP	2567.69	32769.9	12362.5	1.012
87	4	188	Bb2067	3382.96	26964.3	10387.9	0.865581
88	4	188	RvP	2705.77	29994.8	10172.9	1.05047
89	4	188	RvP	3043.93	30299.2	9660.64	1.05786
90	4	188	Bb2068	2331.4	35735.6	7318.09	1.64083
91	4	188	Bb2067	2807.54	22568	13302.8	0.645026
92	4	188	Bb2068	2144.4	30600.5	9568.18	1.19685
93	4	188	Bb2068	2084.33	44905.8	7652.88	2.07538
94	4	188	Bb2068	2196.48	28502	11121.4	0.990837
95	5	0	Bb2068	951.092	22406.4	5451.37	1.63597
96	5	0	RvP	1323.26	19267.9	5802.91	1.23676
97	5	0	RvP	1223.53	18930.8	7560.87	1.01297
98	5	0	Bb2067	2842.52	31282.8	7921.43	1.27162
99	5	0	RvP	1787.58	30510.5	9362.81	1.27027
100	5	0	RvP	2103.92	31139.4	7593.54	1.44266
101	5	0	Bb2068	1431.51	40523.1	4576.84	2.99386
102	5	0	Bb2067	2382.22	30532.2	12952	0.927044
103	5	0	Bb2067	2784.01	27046.2	8570.49	1.05325
104	5	0	RvP	1167.58	21314.4	7242.1	1.19165
105	5	0	RvP	1859.5	21102.6	7288.81	1.04449
106	5	0	Bb2067	2494.84	18986.9	10526.3	0.664704
107	5	0	Bb2068	1231.73	23076	7225.01	1.27777
108	5	0	RvP	2168.64	23816.6	10317.6	0.87859
109	5	0	Bb2067	2267.18	24883.2	8582.99	1.03506
110	5	0	Bb2068	1447.49	32173.5	5817.11	2.01
111	5	0	Bb2068	1108.98	21824.4	6067.42	1.41662
112	5	0	Bb2068	1261.12	25467.2	8987.41	1.17944
113	5	0	Bb2068	1404.16	20989.2	8624.28	0.983362
114	5	0	Bb2068	1252.18	23559.5	6150.67	1.46979
115	5	0	Bb2067	1954.21	23247.3	6360.85	1.24331
116	5	0	RvP	1593.76	25243.7	6881.58	1.36054
117	5	0	Bb2067	2508.18	33659	9464.01	1.26849
118	5	0	Bb2067	2173.06	15698.4	12206.3	0.509575
119	6	375	Bb2067	3595.69	23360.3	9716.47	0.765257
120	6	375	RvP	2490.39	42611.1	3992.05	2.69671
121	6	375	Bb2067	3832.16	25931.5	7826.87	0.939545
122	6	375	Bb2068	2662.78	27349.3	9685.47	0.995818
123	6	375	Bb2068	2575.41	28299.4	7272.34	1.25916
124	6	375	Bb2067	5441.88	31027	11196.4	0.788423
125	6	375	Bb2068	2932.64	24104.9	6741.86	1.0671
126	6	375	Bb2067	3419.88	20462.5	7500.64	0.798158
127	6	375	RvP	3245.64	21118.9	8452.24	0.784119
128	6	375	Bb2068	2117.28	25117.3	7414.58	1.18041
129	6	375	RvP	4054.7	25601.3	9976.79	0.787471
130	6	375	RvP	3190.11	24484.2	5517.98	1.16427
131	6	375	Bb2067	2945.26	21041	9604.85	0.74572
132	6	375	Bb2068	2643.91	22552.2	7921.47	0.941173
133	6	375	Bb2068	2405.84	24520	8134.62	1.03847
134	6	375	Bb2067	4083.98	19927.6	10446.8	0.594464
135	6	375	Bb2068	2092.14	19863.3	8163.71	0.876613
136	6	375	Bb2068	2430.6	23371.4	8261.45	0.976299
137	6	375	RvP	3365.57	24159.6	11427.1	0.729384
138	6	375	RvP	3077.56	25382.3	7101.11	1.06844
139	6	375	RvP	1965.16	18423.3	6409.7	0.978482
140	6	375	Bb2067	3295.35	24061.5	4826.77	1.2019
141	6	375	Bb2067	3388.43	20504.8	10738.1	0.643739
142	6	375	RvP	3627.09	25884.8	9641.59	0.849211
143	7	0	Bb2068	1046.42	18039.1	6505.23	1.1233
144	7	0	RvP	1237.44	18370.5	5593.68	1.23334
145	7	0	Bb2067	2664.87	32623.2	9384.65	1.21348
146	7	0	Bb2067	1852.96	18247.8	7678.08	0.871344
147	7	0	Bb2068	1536.63	18229.7	8027.02	0.884709
148	7	0	RvP	1337.99	20401.5	5542.76	1.34938
149	7	0	Bb2067	2820.43	25883.2	7052.31	1.13355
150	7	0	Bb2068	1083.51	21142.9	5682.55	1.45081
151	7	0	Bb2067	2839.15	20634.9	7573.26	0.863008
152	7	0	RvP	1895.93	28955.4	5602.1	1.70026
153	7	0	RvP	1665.19	21105.4	6271.39	1.19962
154	7	0	Bb2068	1313.61	20092.3	5825.44	1.28861
155	7	0	Bb2068	1628.31	24381	9515.05	1.02426
156	7	0	Bb2068	1205.05	22414.1	4993.66	1.64567
157	7	0	Bb2067	1962.32	20723.8	8422.07	0.911114
158	7	0	RvP	1982.65	27750.5	9438.78	1.11921
159	7	0	Bb2068	910.386	19336.5	6113.23	1.30155
160	7	0	RvP	1318.41	26349.7	7568.94	1.38614
161	7	0	Bb2067	2826.54	16582.3	7464.5	0.700926
162	7	0	RvP	1704.88	23107.7	7935.41	1.10205
163	7	0	RvP	1347.15	21940.7	11911.5	0.795683
164	7	0	Bb2067	1965.66	23994.4	10240.3	0.912198
165	7	0	Bb2067	1997.53	20237.8	8065.15	0.913156
166	7	0	Bb2068	1621.25	22981.1	7263.34	1.18536
167	8	750	Bb2068	2110.71	19665.1	7990.84	0.878627
168	8	750	RvP	2403.41	20350.2	7812.7	0.885724
169	8	750	Bb2067	3400.1	17771.5	9079.84	0.620194
170	8	750	RvP	3734.44	20189	9701.7	0.652445
171	8	750	RvP	2848.47	18047	8316.9	0.710753
172	8	750	Bb2068	2584.84	22859.7	6363.71	1.10261
173	8	750	Bb2067	3702.79	22317.3	10673.2	0.681707
174	8	750	Bb2067	3838.83	27627	8743.73	0.939359
175	8	750	Bb2068	1731.07	18604	3735.13	1.447
176	8	750	Bb2068	1718.75	20772.8	7022.24	1.08019
177	8	750	RvP	2687.46	28328.1	6449.36	1.33436
178	8	750	RvP	3399.66	27223.4	8864.64	0.964227
179	8	750	Bb2067	2646.36	19761.7	5534.91	1.02322
180	8	750	Bb2067	2667.5	15402.9	9662.79	0.561431
181	8	750	RvP	2413.35	25529.2	6723.92	1.22246
182	8	750	Bb2068	2443.1	22180.6	9031.68	0.870448
183	8	750	Bb2067	3231.45	17163.9	8675.84	0.628165
184	8	750	Bb2068	2525.8	24848.6	10414	0.873571
185	8	750	Bb2067	3222	18026.7	8326.02	0.677417
186	8	750	RvP	2998.32	23293	8466.99	0.890189
187	8	750	RvP	2552.82	15979	8742.8	0.632302
188	8	750	Bb2067	3285.19	18441.7	6972.16	0.762915
189	8	750	Bb2068	2149.16	19653.8	6625.28	0.990565
190	8	750	Bb2068	2241.64	19660.6	8680.94	0.814126
191	9	188	RvP	2501.12	23408.4	6794.69	1.09879
192	9	188	Bb2067	2769.11	20568.8	5303.45	1.06814
193	9	188	Bb2068	2474.39	24890.1	8258.41	1.03391
194	9	188	RvP	2251.88	23904.6	7203.61	1.12229
195	9	188	Bb2067	2335.08	16707	9277.58	0.652258
196	9	188	Bb2068	2338.18	21969.2	8984.88	0.876912
197	9	188	Bb2068	2286.95	27522	5629.87	1.50048
198	9	188	RvP	1905.04	22231.7	8564.02	0.973442
199	9	188	Bb2068	1708.91	16851.8	6913.91	0.887509
200	9	188	RvP	1694.34	20560.9	5939.15	1.20669
201	9	188	Bb2067	2612.51	19780.5	5849.11	0.99814
202	9	188	Bb2067	2617.59	22071.8	7255.97	0.977556
203	9	188	Bb2067	2736.68	18794.4	8137.9	0.761446
204	9	188	Bb2068	3548.54	24078.4	15676.4	0.573258
205	9	188	Bb2067	2743.29	20933.3	7201.45	0.915049
206	9	188	Bb2067	3940.33	27494.8	13683.7	0.698274
207	9	188	RvP	2270.19	17477.9	8519.01	0.73052
208	9	188	RvP	1837.5	25052.4	5633.29	1.48214
209	9	188	Bb2068	2082.66	21448.3	6141.29	1.14803
210	9	188	Bb2067	2900.66	22606.6	11031.7	0.732644
212	10	375	RvP	1837.73	17155	8080.06	0.791377
213	10	375	Bb2067	2329.67	21852.5	10759.9	0.767056
214	10	375	RvP	2790.81	16633.1	10582	0.56145
215	10	375	RvP	2511.07	18072.2	7310.85	0.808853
216	10	375	Bb2068	1498.33	16171.5	5374.83	1.05645
217	10	375	Bb2068	2014.39	18771.7	8293.22	0.828344
218	10	375	RvP	2871.07	22628.4	9431.2	0.818736
219	10	375	RvP	1658.61	17461.6	5708.02	1.06
220	10	375	Bb2067	3033.64	14996.2	7275	0.626033
221	10	375	Bb2068	1992.79	18055	7039.84	0.896175
222	10	375	Bb2067	3530.92	15425.1	6829.52	0.624878
223	10	375	Bb2067	3884.8	20776.1	10988.8	0.612164
224	10	375	Bb2068	1626	17194.9	4735.65	1.18823
225	10	375	Bb2067	3575.09	19526.7	10592.4	0.607008
226	10	375	Bb2067	2685.23	15776.4	5595.19	0.806732
227	10	375	Bb2067	4219.79	18564.5	8763.82	0.605195
228	10	375	RvP	1929.44	19896.2	7592.85	0.946451
229	10	375	Bb2067	3135.9	18684.2	9452.58	0.654851
230	10	375	RvP	2198.22	18232.1	6179.02	0.953157
231	10	375	RvP	2798.58	22450.2	10170.4	0.778243
232	10	375	Bb2068	2094.03	17331.2	8150.38	0.765538
233	10	375	Bb2068	1879.4	17927.5	6158.79	0.992499
234	10	375	Bb2068	2848.23	19882.1	9304.94	0.727791
235	10	375	Bb2068	1148.39	8147.72	2795.73	0.890518
236	11	75	RvP	1894.22	21579.8	11405.2	0.761279
237	11	75	Bb2068	1447.01	20711.8	6292.24	1.22322
238	11	75	Bb2068	1159.79	19879	5400.78	1.39318
239	11	75	Bb2067	3449.24	21207.8	8227.89	0.781118
240	11	75	Bb2067	2289.3	21247.4	8069.41	0.919421
241	11	75	Bb2067	2862.22	22076.3	13015.3	0.637995
242	11	75	Bb2067	2118.45	17728.1	5401.34	1.02154
243	11	75	RvP	2962.54	35146.3	6756.24	1.54738
244	11	75	RvP	2866.56	19688.6	12448	0.587548
245	11	75	Bb2067	2724.73	19305.7	12477.5	0.583059
246	11	75	Bb2067	2481.32	19521.4	6183.24	0.97377
247	11	75	Bb2068	1441.37	19584.4	4817.87	1.39516
248	11	75	Bb2068	1929.97	17589.5	9602.99	0.705113
249	11	75	RvP	1912.51	17483.8	14129.5	0.518484
250	11	75	RvP	1708.28	17981.6	5363.38	1.12663
251	11	75	Bb2068	2111.68	20442.2	9140.38	0.83005
252	11	75	RvP	1921.38	20038.9	8912.33	0.850173
253	11	75	RvP	2135.51	26512.4	8681.21	1.11357
254	11	75	RvP	2233.55	23849.3	6579.32	1.19111
255	11	75	Bb2068	1575.99	17357.7	11824.5	0.616805
256	11	75	Bb2067	1726.4	18473	7760.07	0.892635
257	11	75	Bb2067	2125.39	19835.2	8884.73	0.820552
258	11	75	Bb2068	2152.45	16472.4	10457.4	0.602758
259	11	75	Bb2068	1788.05	16764.9	7048.39	0.85953
260	12	75	RvP	1940.54	21561.2	8290.43	0.961753
261	12	75	Bb2067	2166.16	14923.9	9559	0.582517
262	12	75	RvP	1957.65	21414.7	8910.31	0.904216
263	12	75	RvP	1953.79	27302.8	8307.36	1.21376
264	12	75	RvP	2146.92	17886.1	9629.62	0.69608
265	12	75	RvP	1957.85	22481	4527.92	1.48553
266	12	75	Bb2068	2601.25	40856.3	7337.16	1.80107
267	12	75	Bb2068	2047.72	18304.1	9269.41	0.741851
268	12	75	Bb2067	3162.97	20760.9	8385.27	0.78235
269	12	75	Bb2068	2001.1	25654.5	8594.98	1.10543
270	12	75	Bb2067	2846.43	16224.7	10136.4	0.560734
271	12	75	Bb2068	1461.64	20388.7	6853.09	1.1281
272	12	75	RvP	2031.13	17605.4	7930.82	0.799938
273	12	75	Bb2068	1523.11	16649.2	7126.12	0.885407
274	12	75	RvP	2550.83	24213.5	7709.71	1.04148
275	12	75	Bb2067	2859.95	21586	9988.66	0.752387
276	12	75	Bb2067	1747.9	18400.4	6596.63	0.99493
277	12	75	Bb2068	1891.64	22462.1	9892.77	0.884766
278	12	75	Bb2068	1240.5	17093.7	6852.06	0.984656
279	12	75	Bb2067	2337.06	17655.3	7517.06	0.795806
280	12	75	RvP	1521.63	15228.8	8729.48	0.694506
281	12	75	Bb2068	2003.14	18877.2	9149.46	0.776964
282	12	75	Bb2067	2010.52	16808.3	7721.97	0.780522
283	12	75	Bb2067	2476.11	16897	9111.89	0.656333
284	13	750	Bb2067	3240.53	17459.7	6290.54	0.769181
285	13	750	Bb2067	3609.22	16215.3	7522.48	0.616811
286	13	750	Bb2067	4941.41	31214.7	9681.34	0.897307
287	13	750	Bb2068	2898.19	18359.5	13824.5	0.505812
288	13	750	Bb2067	4183.01	18088.5	9289.51	0.572736
289	13	750	Bb2067	4570.8	18035.2	13029.7	0.449445
290	13	750	Bb2068	1808.83	16766.5	5790.07	0.979553
291	13	750	Bb2068	2469.72	24691.6	8999.72	0.968104
292	13	750	Bb2068	1602.76	10635.8	6380.37	0.604125
293	13	750	Bb2067	4885.5	26227.3	9536.03	0.764116
294	13	750	RvP	2705.29	18887.9	7991.9	0.777386
295	13	750	Bb2068	2632.24	18007.8	8738.83	0.705666
296	13	750	Bb2067	3654.57	22518.9	9288.29	0.753642
297	13	750	RvP	2639.01	20003.9	4570.29	1.14915
298	13	750	Bb2068	1629.28	41213.7	6168.12	2.38554
299	13	750	RvP	2851.1	18022.8	6519.88	0.823196
300	13	750	RvP	2310.57	22152.7	7538.5	1.00048
301	13	750	RvP	4686.39	17694.9	13308.9	0.431116
302	13	750	RvP	1995.93	29032.6	5081.5	1.77722
303	13	750	Bb2068	2251.4	28139.9	8066.23	1.22447
304	13	750	RvP	4105.38	20774.2	10963.3	0.600437
305	13	750	RvP	3268.02	18897.9	7199.58	0.769421
306	13	750	Bb2067	4166.52	24013.5	10913.9	0.692052
307	13	750	Bb2068	2784.44	20516	9599.1	0.740997
308	14	0	Bb2068	1508.13	20078.5	8538.48	0.933389
309	14	0	Bb2068	943	14728.3	6667.99	0.918004
310	14	0	RvP	1543.09	18055.7	8189.9	0.8621
311	14	0	Bb2068	1343.92	16324.1	10608.1	0.652413
312	14	0	Bb2067	2064.31	22010.4	8648.01	0.936031
313	14	0	RvP	2055.97	17629.1	9060.14	0.725721
314	14	0	Bb2068	1994.63	18036.5	7964.79	0.821432
315	14	0	Bb2068	2029.49	23713.6	8984.79	0.985616
316	14	0	RvP	1863.63	15453.8	13334.1	0.482753
317	14	0	Bb2067	2479.56	22029.5	8579.13	0.8913
318	14	0	Bb2067	2886.23	20596.8	18703.6	0.449924
319	14	0	Bb2068	2121.23	50396	6875.26	2.49006
320	14	0	Bb2067	2711.17	14420	15107.4	0.3775
321	14	0	RvP	1484.41	13473.3	12930.6	0.449043
322	14	0	RvP	2150.12	16982.1	11783.7	0.567799
323	14	0	Bb2067	1948.95	25436.3	10014.1	0.98557
324	14	0	RvP	1436.57	15813.6	7212.44	0.845917
325	14	0	Bb2067	2623.14	28037	9244.69	1.05893
326	14	0	Bb2067	1903.8	18397.8	8634.72	0.800873
327	14	0	Bb2067	1828.48	17727.2	8184.99	0.811222
328	14	0	Bb2068	1054.84	19578.4	7933.64	1.03738
329	14	0	Bb2068	1735.72	15742.5	8069.63	0.738084
330	14	0	RvP	1371.95	14965.1	7075.73	0.821385
331	14	0	RvP	1468.67	15925.8	5709.83	1.0038
332	15	1500	RvP	3450.42	17292.5	8141.35	0.640806
333	15	1500	Bb2067	5983.83	28086.8	10250.4	0.715565
334	15	1500	RvP	3213.19	23013.4	11833.7	0.68848
335	15	1500	Bb2067	5358.77	27111.5	12285.8	0.657865
336	15	1500	RvP	4864.27	19930.3	10186.5	0.561029
337	15	1500	Bb2067	6178.63	27033.3	15481.6	0.539754
338	15	1500	Bb2068	3887.94	28423.7	11988	0.791783
339	15	1500	RvP	5019.55	17820.3	14966.8	0.392943
340	15	1500	Bb2068	4710.88	22387.5	12384.5	0.569374
341	15	1500	RvP	5730.48	30668.3	9241.56	0.840971
342	15	1500	Bb2067	6644.67	25690.1	13684.1	0.534356
343	15	1500	Bb2067	5637.78	23144.3	12410.2	0.546475
344	15	1500	Bb2067	6238	17691.9	12667.6	0.395039
345	15	1500	RvP	3574.06	27122.3	7742.65	1.01943
346	15	1500	Bb2068	3168.93	29620.9	10301.3	0.977774
347	15	1500	Bb2068	4234.38	16410.6	10179.8	0.490088
348	15	1500	Bb2068	3257.66	21041	8463.25	0.779488
349	15	1500	Bb2067	4483.75	21162.3	13655	0.515303
350	15	1500	Bb2068	3260.41	31846.3	9198.79	1.11988
351	15	1500	Bb2068	4043.58	20807.5	10487.6	0.621645
352	15	1500	RvP	4803.88	23279.6	12003.3	0.598831
353	15	1500	Bb2068	3006.84	23026.9	8588.14	0.871236
354	15	1500	Bb2067	6163.23	18660.2	8931.04	0.500889
355	15	1500	RvP	4155.82	23207.2	6626.61	0.882417
356	16	75	RvP	2246.61	19238.2	12076.5	0.624811
357	16	75	Bb2068	1657.8	20706.4	9522.6	0.865901
358	16	75	Bb2068	2276.88	29518.3	9679.06	1.12622
359	16	75	RvP	1981.79	13054.8	7065.82	0.647495
360	16	75	Bb2068	3103.39	61363.3	9867.01	2.0989
361	16	75	Bb2067	2225.38	18328.5	7156.95	0.867681
362	16	75	Bb2068	2063.18	17891	9531.34	0.708993
363	16	75	RvP	2445.68	15202.3	10536.2	0.534812
364	16	75	Bb2067	2974.83	28936.8	8608.69	1.09745
365	16	75	Bb2067	2924.47	17084.7	11123.6	0.549136
366	16	75	RvP	2085.23	13435.8	9576.37	0.529111
367	16	75	Bb2067	3254.88	18038.7	11639.8	0.543624
368	16	75	Bb2068	1757.45	21083	12637.1	0.695569
369	16	75	Bb2067	2247.34	20582.9	7465.89	0.9443
370	16	75	RvP	1759.32	15749	8612.83	0.701058
371	16	75	RvP	1442.08	16109	4929.08	1.12993
372	16	75	RvP	2066.29	19728.6	8534.36	0.846749
373	16	75	Bb2068	1317.05	19455.4	5918.86	1.23248
374	16	75	Bb2067	2239.21	18283.7	8668.11	0.75814
375	16	75	Bb2067	3366.58	26348.4	11329.1	0.800001
376	16	75	RvP	1677.74	17832.1	6122.54	1.02818
377	16	75	Bb2068	1901.56	20412.4	11578.7	0.71101
378	16	75	Bb2068	612.746	7115.25	2059.75	1.18783
379	16	75	Bb2067	2894.17	26479.9	12887.6	0.768507
380	17	1500	Bb2068	1729.59	29849.7	5624.15	1.80494
381	17	1500	RvP	3513.09	35321.3	8405.42	1.27503
382	17	1500	Bb2068	1987.96	25646	5862.04	1.4381
383	17	1500	Bb2067	3588.77	15604	6996.97	0.619258
384	17	1500	RvP	2611.69	17964.2	10352.1	0.628108
385	17	1500	RvP	4322.72	19048.4	7205.71	0.681117
386	17	1500	RvP	2850.71	18602.8	7115.32	0.806916
387	17	1500	RvP	3414.52	22637.2	6128.58	0.986675
388	17	1500	Bb2068	2861.74	28158.1	8858.51	1.06294
389	17	1500	RvP	3152.02	19031.1	5858.77	0.882214
390	17	1500	Bb2068	1922.52	24569.1	10360.9	0.930635
391	17	1500	Bb2067	4282.44	21458.5	12928.8	0.550174
392	17	1500	RvP	2125.86	21180.1	5930.02	1.15049
393	17	1500	Bb2068	1817.96	37656.4	8406.52	1.69236
394	17	1500	Bb2067	4585.35	27127.9	12225.6	0.702691
395	17	1500	Bb2068	3562.4	41029.2	13129.7	1.10655
396	17	1500	Bb2067	5230.1	17186.4	19506.8	0.313127
397	17	1500	Bb2067	3816.39	15275.5	8990.32	0.512267
398	17	1500	Bb2067	4522.83	20371.9	12015.4	0.536182
399	17	1500	Bb2068	473.948	5198.26	2544.67	0.801
400	17	1500	Bb2068	2225.29	34536	6100.36	1.81179
401	17	1500	Bb2067	4983.5	16027.1	12563.4	0.395287
402	17	1500	Bb2067	5083.86	19426.3	11910	0.49064
403	17	1500	RvP	4476.76	27418	12521.8	0.706024
404	18	188	Bb2068	1876.06	27329.6	10768	1.01051
405	18	188	Bb2067	2844.43	17552.5	11170.4	0.567203
406	18	188	Bb2068	1828.61	47783.4	6845.92	2.48352
407	18	188	Bb2068	1991.98	34621.8	8018.89	1.56984
408	18	188	Bb2067	2983.56	14526	10497.4	0.482908
409	18	188	Bb2067	2311.06	27012	11374.2	0.911722
410	18	188	RvP	2842.81	21772.4	10063.6	0.756481
411	18	188	Bb2067	2125.29	47987.7	7508.18	2.23335
412	18	188	Bb2068	2077.07	42248.4	8858.88	1.76277
413	18	188	RvP	2885.95	22001.4	9817.11	0.773634
414	18	188	RvP	2364.79	22929.7	9269.76	0.8924
415	18	188	Bb2068	1615.16	23817.5	7246.33	1.23185
416	18	188	Bb2068	1264.57	46305.2	5145.65	3.28216
417	18	188	RvP	2007.24	21912.3	10081.2	0.838676
418	18	188	Bb2067	2694.5	27026.9	11871.5	0.849061
419	18	188	Bb2068	2347.12	34861.2	8317.67	1.466
420	18	188	Bb2067	2261.04	48835.5	5568.09	2.6924
421	18	188	Bb2067	2734.98	54534.7	9656.1	1.9731
422	18	188	Bb2068	1079.87	43661.4	6335.09	2.75734
423	18	188	RvP	2227.71	22576.1	9675.75	0.866795
424	18	188	RvP	1630.96	17891.8	9297.67	0.765004
425	18	188	Bb2067	2133.96	50770.2	4759.42	3.14335
426	18	188	RvP	2171.29	20539.4	9529.62	0.802984
427	18	188	RvP	2258.24	16816.3	11946.4	0.550023
