# Supplementary material for: Magnesium biofortification of Italian ryegrass (Lolium multiflorum L.) via agronomy and breeding as a potential way to reduce grass tetany in grazing ruminants
Source: Plant Soil. 2019 Dec 2;457(1):25–41. doi: 10.1007/s11104-019-04337-x (PMC7686178; doi:10.1007/s11104-019-04337-x)
Supplement: Supplementary file 2 — (XLSX 149 kb) [file 11104_2019_4337_MOESM2_ESM.xlsx]

## Sheet: Sup Table_2
Magnesium biofortification of Italian ryegrass (Lolium multiflorum L.) via agronomy and breeding as a potential way to reduce grass tetany in grazing ruminants
Plant and Soil
Diriba B Kumssa1*, J. Alan Lovatt2, Neil S. Graham1, Sarah Palmer2, Rory Hayden1, Lolita Wilson1, Scott D. Young1, Beth Penrose3, E. Louise Ander4, Russell Thompson5, R. Murray Lark1, Lin-Xi Jiang1 and Martin R. Broadley1
1 School of Biosciences, University of Nottingham, Sutton Bonington Campus, Leicestershire, UK
2 Institute of Biological, Environmental and Rural Sciences (IBERS), Aberystwyth University, Aberystwyth, UK
3 Tasmanian Institute of Agriculture, University of Tasmania, Tasmania, Australia
4 British Geological Survey, Keyworth, Nottinghamshire, UK
5 Science and Advice for Scottish Agriculture, Edinburgh, UK
* Corresponding author: diriba.kumssa1@nottingham.ac.uk
Field experiment grass elemental concentration, and the forage tetany index (FTI) data of Italian ryegrass cultivars at various MgSO4 rates.
Site	Year	Cut	Cutting date	Plot	Block	Cultivar	MgO equivalent MgSO4 application (kg/ha)	Mg (mg/kg DM)	S (mg/kg DM)	K (mg/kg DM)	Ca (mg/kg DM)	FTI
Edinburgh	2	7	2018-11-07	1	1	Alamo	200	3484.58	3291.94	32283.6	3697.54	1.75215
Edinburgh	2	4	2018-08-02	1	1	Alamo	200	3528.17	4430.7	19512.4	7114.34	0.773323
Edinburgh	2	6	2018-10-04	1	1	Alamo	200	3351.68	3293.99	30677.2	4302.51	1.59961
Edinburgh	2	1	2018-04-12	1	1	Alamo	200	4478.95	5206.32	28957.7	4789.03	1.21907
Edinburgh	2	2	2018-05-25	1	1	Alamo	200	2294.36	2620.09	19403.6	3635.2	1.34056
Edinburgh	2	3	2018-06-28	1	1	Alamo	200	2371.2	3444.61	19058.6	4961.48	1.10107
Edinburgh	2	5	2018-09-04	1	1	Alamo	200	2548.61	2951.86	28347.1	4675.26	1.63653
Edinburgh	2	7	2018-11-07	2	1	RvP	100	3143.46	3535.15	31514.8	4746.35	1.62666
Edinburgh	2	3	2018-06-28	2	1	RvP	100	2241.51	2842.05	19554.1	5693.41	1.06737
Edinburgh	2	2	2018-05-25	2	1	RvP	100	2063.75	2483.29	20323.8	4403.51	1.33434
Edinburgh	2	5	2018-09-04	2	1	RvP	100	2227.02	2410.08	26957.7	4873.08	1.61687
Edinburgh	2	1	2018-04-12	2	1	RvP	100	3861.83	4621.53	27090.2	5254.63	1.19462
Edinburgh	2	6	2018-10-04	2	1	RvP	100	2967.58	3256.74	29679.8	4933.96	1.5479
Edinburgh	2	4	2018-08-02	2	1	RvP	100	2896.1	3899.28	18905.8	8017	0.75746
Edinburgh	2	4	2018-08-02	3	1	Bb2067	0	3525.66	3415.05	16890.2	9909.06	0.550589
Edinburgh	2	2	2018-05-25	3	1	Bb2067	0	2539.77	2388.22	21666.1	6079.52	1.08153
Edinburgh	2	7	2018-11-07	3	1	Bb2067	0	3590.14	3310.54	33755.2	5597.02	1.50218
Edinburgh	2	3	2018-06-28	3	1	Bb2067	0	2561.32	2491.26	17840.1	6900.26	0.821988
Edinburgh	2	5	2018-09-04	3	1	Bb2067	0	3208.73	2870.87	25962	7895.38	1.00909
Edinburgh	2	6	2018-10-04	3	1	Bb2067	0	3244.73	3023.96	30968.5	6326.44	1.3593
Edinburgh	2	1	2018-04-12	3	1	Bb2067	0	3210.31	3455.99	23852.9	5706.61	1.11137
Edinburgh	2	4	2018-08-02	4	1	Bb2068	50	2738.17	3342.25	17224.2	6878.18	0.774839
Edinburgh	2	5	2018-09-04	4	1	Bb2068	50	2202.1	2660.94	23507.9	5423.79	1.3306
Edinburgh	2	6	2018-10-04	4	1	Bb2068	50	2512.79	3316.87	30624.7	5364.84	1.65078
Edinburgh	2	2	2018-05-25	4	1	Bb2068	50	1623.03	2099.01	19887.9	3760.51	1.58358
Edinburgh	2	3	2018-06-28	4	1	Bb2068	50	1613.38	2302.43	16077.6	4349.03	1.1756
Edinburgh	2	1	2018-04-12	4	1	Bb2068	50	2852.9	4816.86	30950.7	4694.03	1.68787
Edinburgh	2	7	2018-11-07	4	1	Bb2068	50	2534.03	3179.51	31632.3	4361.22	1.89848
Edinburgh	2	4	2018-08-02	5	1	Bb2067	100	3965.4	4490.15	17418.2	9469.53	0.557672
Edinburgh	2	1	2018-04-12	5	1	Bb2067	100	5202.06	5803.61	28129	5886.29	0.996735
Edinburgh	2	6	2018-10-04	5	1	Bb2067	100	3963.91	3528.93	31381.6	5994.1	1.2836
Edinburgh	2	5	2018-09-04	5	1	Bb2067	100	3763.64	3688.27	27521.8	6963.68	1.07108
Edinburgh	2	7	2018-11-07	5	1	Bb2067	100	4242.75	3485.7	33570.6	5198.73	1.41092
Edinburgh	2	2	2018-05-25	5	1	Bb2067	100	3065.19	3285.67	21856	5519.84	1.05936
Edinburgh	2	3	2018-06-28	5	1	Bb2067	100	2955.83	3337.06	17279.6	6738.36	0.762662
Edinburgh	2	7	2018-11-07	6	1	Bb2068	100	2565.14	2960.41	30623.4	4057.06	1.89402
Edinburgh	2	2	2018-05-25	6	1	Bb2068	100	1650.62	2256.63	19390.1	3587.63	1.57511
Edinburgh	2	4	2018-08-02	6	1	Bb2068	100	2647.09	2701.72	15416.7	6065.18	0.757572
Edinburgh	2	1	2018-04-12	6	1	Bb2068	100	4015.76	5324.65	27961.4	5208.12	1.21143
Edinburgh	2	6	2018-10-04	6	1	Bb2068	100	2545.12	3232.04	28218.1	5459.49	1.49775
Edinburgh	2	3	2018-06-28	6	1	Bb2068	100	1716.05	2286.62	14959.4	4418.29	1.05784
Edinburgh	2	5	2018-09-04	6	1	Bb2068	100	1770.63	2101.78	17824.6	4016.98	1.31701
Edinburgh	2	1	2018-04-12	7	1	RvP	0	3298.36	3994.62	28401.9	6417.81	1.22774
Edinburgh	2	3	2018-06-28	7	1	RvP	0	1850.41	2021.25	15695.4	5484.8	0.942406
Edinburgh	2	2	2018-05-25	7	1	RvP	0	1760.19	1852.81	19677	5042.73	1.26933
Edinburgh	2	7	2018-11-07	7	1	RvP	0	2975.16	3058.55	29294.6	4599.96	1.57949
Edinburgh	2	6	2018-10-04	7	1	RvP	0	2843.31	3158.79	29754.2	5625.85	1.47852
Edinburgh	2	4	2018-08-02	7	1	RvP	0	2946.1	2468.07	16474.6	7326.84	0.692974
Edinburgh	2	5	2018-09-04	7	1	RvP	0	2425.31	2844.91	24513	5898.91	1.2693
Edinburgh	2	3	2018-06-28	8	1	Alamo	0	2000.07	2327.01	15943.7	5122.32	0.970466
Edinburgh	2	2	2018-05-25	8	1	Alamo	0	1944.29	2321.48	20551	4492.85	1.36813
Edinburgh	2	6	2018-10-04	8	1	Alamo	0	2851.39	2845.49	28850.6	4639.96	1.58287
Edinburgh	2	1	2018-04-12	8	1	Alamo	0	2926.25	4208.62	27621.3	5717.81	1.34276
Edinburgh	2	5	2018-09-04	8	1	Alamo	0	2458.21	2655.19	25171.1	4847.04	1.44946
Edinburgh	2	7	2018-11-07	8	1	Alamo	0	3018.72	3321.88	30731.9	4191.33	1.71785
Edinburgh	2	4	2018-08-02	8	1	Alamo	0	3239.07	2711.48	16378.4	7522.4	0.652581
Edinburgh	2	7	2018-11-07	9	1	Bb2068	200	2766.62	3647.14	33497.6	4260.83	1.94592
Edinburgh	2	1	2018-04-12	9	1	Bb2068	200	3284.19	4598.32	27601.3	4034.82	1.49694
Edinburgh	2	5	2018-09-04	9	1	Bb2068	200	2320.97	2877.85	24101.7	4494.31	1.48446
Edinburgh	2	2	2018-05-25	9	1	Bb2068	200	1821.31	2320.3	19865.4	3405.11	1.5888
Edinburgh	2	4	2018-08-02	9	1	Bb2068	200	2803.39	3297.72	16717.2	5989.31	0.807399
Edinburgh	2	6	2018-10-04	9	1	Bb2068	200	2462.9	3238.8	27141	4488.82	1.62697
Edinburgh	2	3	2018-06-28	9	1	Bb2068	200	1977.68	2488.95	14233.4	5403.69	0.841918
Edinburgh	2	2	2018-05-25	10	1	RvP	50	1960.85	2130.65	18835.6	4537.3	1.24235
Edinburgh	2	6	2018-10-04	10	1	RvP	50	2926.38	2565	25812.9	4784.31	1.37672
Edinburgh	2	4	2018-08-02	10	1	RvP	50	2609.57	2708.75	16886.3	6521.79	0.799529
Edinburgh	2	7	2018-11-07	10	1	RvP	50	3101.76	3997.04	30608.8	4788.22	1.58419
Edinburgh	2	1	2018-04-12	10	1	RvP	50	3695.62	5093.64	27424.4	5760.27	1.18573
Edinburgh	2	5	2018-09-04	10	1	RvP	50	2584.15	2955.27	24593.6	5372.35	1.30846
Edinburgh	2	3	2018-06-28	10	1	RvP	50	2985.85	2767.58	16148.9	7418.36	0.670629
Edinburgh	2	5	2018-09-04	11	1	Alamo	50	2766.13	3001	26160.6	5350.48	1.35276
Edinburgh	2	3	2018-06-28	11	1	Alamo	50	2548.68	2847.9	14839	5507.39	0.783255
Edinburgh	2	1	2018-04-12	11	1	Alamo	50	3717.63	4900.15	28742	5226.01	1.29719
Edinburgh	2	6	2018-10-04	11	1	Alamo	50	2958.99	3039.36	28036.3	4671.24	1.50458
Edinburgh	2	4	2018-08-02	11	1	Alamo	50	3483.73	2997.1	17553.5	5824.54	0.777655
Edinburgh	2	7	2018-11-07	11	1	Alamo	50	3152.14	4119.11	33205.6	4613.98	1.73455
Edinburgh	2	7	2018-11-07	12	1	Bb2067	50	4053.68	3676.36	32139.9	6411.87	1.25782
Edinburgh	2	2	2018-05-25	12	1	Bb2067	50	3046.7	3023.09	23813.9	6356.98	1.07245
Edinburgh	2	1	2018-04-12	12	1	Bb2067	50	4651.21	5104.96	29264.8	6341.24	1.07053
Edinburgh	2	6	2018-10-04	12	1	Bb2067	50	3307.01	2767.17	23347.3	6438.13	1.00631
Edinburgh	2	3	2018-06-28	12	1	Bb2067	50	2780.48	2501.76	15837.8	7625.3	0.664803
Edinburgh	2	4	2018-08-02	12	1	Bb2067	50	4702	3574.27	16499.1	8779.3	0.51149
Edinburgh	2	5	2018-09-04	12	1	Bb2067	50	3771.83	3666.04	30454.6	7090.92	1.17268
Edinburgh	2	4	2018-08-02	13	1	Bb2067	200	5229.64	4285.5	17605.3	8329.04	0.532269
Edinburgh	2	1	2018-04-12	13	1	Bb2067	200	5614.09	6170.45	28131.5	5225.23	0.995557
Edinburgh	2	3	2018-06-28	13	1	Bb2067	200	3375.42	4135.85	18084.4	6542.44	0.765489
Edinburgh	2	2	2018-05-25	13	1	Bb2067	200	3460.42	3464.6	25059.7	5332.6	1.16353
Edinburgh	2	7	2018-11-07	13	1	Bb2067	200	4344.16	4305.01	33381.8	5794.04	1.32042
Edinburgh	2	6	2018-10-04	13	1	Bb2067	200	4144.2	3587.16	29699.9	6562.79	1.13629
Edinburgh	2	5	2018-09-04	13	1	Bb2067	200	4520.56	4347.86	30012.8	7594.82	1.02216
Edinburgh	2	7	2018-11-07	14	1	RvP	200	3324.54	3681.7	32050.9	4663.66	1.61912
Edinburgh	2	1	2018-04-12	14	1	RvP	200	4133.9	5051.78	27509.9	4832	1.21042
Edinburgh	2	5	2018-09-04	14	1	RvP	200	3289.78	3611.11	26968.1	5809.04	1.2304
Edinburgh	2	2	2018-05-25	14	1	RvP	200	2330.79	2980.98	23978.7	4455.49	1.48091
Edinburgh	2	6	2018-10-04	14	1	RvP	200	3167.37	3282.42	29419.6	5291.95	1.43402
Edinburgh	2	4	2018-08-02	14	1	RvP	200	3947.21	3914.75	17779.7	6615.62	0.694329
Edinburgh	2	3	2018-06-28	14	1	RvP	200	2386.41	3311.82	17670.5	4933.87	1.02117
Edinburgh	2	4	2018-08-02	15	1	Bb2068	0	2828.57	2623.61	17359.2	6446.72	0.800757
Edinburgh	2	1	2018-04-12	15	1	Bb2068	0	2272.25	4108.87	33314.7	5008.25	1.95028
Edinburgh	2	2	2018-05-25	15	1	Bb2068	0	1354.49	1842.47	21181.2	3933.66	1.7603
Edinburgh	2	5	2018-09-04	15	1	Bb2068	0	2553.94	2971.66	26275.8	6903.43	1.21165
Edinburgh	2	7	2018-11-07	15	1	Bb2068	0	2581.98	3449.06	34493.9	4855.36	1.94002
Edinburgh	2	6	2018-10-04	15	1	Bb2068	0	2564.25	3129.99	29484.8	6404.16	1.42129
Edinburgh	2	3	2018-06-28	15	1	Bb2068	0	1751.38	2415.91	18598.1	4807.07	1.23874
Edinburgh	2	1	2018-04-12	16	1	Alamo	100	4098.57	4942.71	30985.8	4838.94	1.36939
Edinburgh	2	6	2018-10-04	16	1	Alamo	100	3140.67	3205.88	29010.2	5421.72	1.40263
Edinburgh	2	2	2018-05-25	16	1	Alamo	100	2203.7	2511.81	19355.7	4006.46	1.29843
Edinburgh	2	4	2018-08-02	16	1	Alamo	100	3982.16	3347.04	17488.8	5964.6	0.71531
Edinburgh	2	5	2018-09-04	16	1	Alamo	100	3203.83	3335.62	25105.7	6131	1.12734
Edinburgh	2	3	2018-06-28	16	1	Alamo	100	2790.92	3162.51	17602	4812.51	0.958254
Edinburgh	2	7	2018-11-07	16	1	Alamo	100	2550.24	2875.89	25556.7	3800.67	1.63612
Edinburgh	2	4	2018-08-02	33	3	Bb2067	50	3856.99	4277.91	17610.9	11273.6	0.511871
Edinburgh	2	6	2018-10-04	33	3	Bb2067	50	3657.22	3819.51	30268.3	7172.72	1.17497
Edinburgh	2	2	2018-05-25	33	3	Bb2067	50	2920.12	2946.09	20865.1	6176.84	0.972894
Edinburgh	2	7	2018-11-07	33	3	Bb2067	50	3801.11	3821.73	31057.7	5858.57	1.31267
Edinburgh	2	5	2018-09-04	33	3	Bb2067	50	3623.49	3402.89	28029.4	8178.45	1.01502
Edinburgh	2	3	2018-06-28	33	3	Bb2067	50	2917.12	2723.57	16614.3	7609.78	0.685617
Edinburgh	2	1	2018-04-12	33	3	Bb2067	50	4017.86	4583.13	25310.9	5863.72	1.03873
Edinburgh	2	2	2018-05-25	34	3	RvP	0	1681.08	1814.66	18284.2	4715.69	1.25155
Edinburgh	2	1	2018-04-12	34	3	RvP	0	2580.67	3323.41	23304.5	5595.5	1.21251
Edinburgh	2	3	2018-06-28	34	3	RvP	0	1963.61	2372.81	15683	6297.78	0.842943
Edinburgh	2	5	2018-09-04	34	3	RvP	0	2318.78	2699.18	23547.4	6534.9	1.16511
Edinburgh	2	6	2018-10-04	34	3	RvP	0	2858.12	3497.48	30703.8	6841.36	1.36198
Edinburgh	2	4	2018-08-02	34	3	RvP	0	2460.64	3104.31	17248.8	8024.11	0.731739
Edinburgh	2	7	2018-11-07	34	3	RvP	0	2653.55	3287.96	31362.5	5481.7	1.6307
Edinburgh	2	6	2018-10-04	35	3	Alamo	50	3187.95	3396.53	30443.3	5625.24	1.43385
Edinburgh	2	2	2018-05-25	35	3	Alamo	50	2162.64	2495.88	17622.9	4295.39	1.14893
Edinburgh	2	1	2018-04-12	35	3	Alamo	50	3844.77	5040.99	29111.3	5733.4	1.23583
Edinburgh	2	5	2018-09-04	35	3	Alamo	50	2622.24	2520.22	27088.5	5175.84	1.46148
Edinburgh	2	4	2018-08-02	35	3	Alamo	50	2916.41	3731.83	17391	7892.58	0.701757
Edinburgh	2	3	2018-06-28	35	3	Alamo	50	2334.02	2665.51	16615.5	5736.53	0.888449
Edinburgh	2	7	2018-11-07	35	3	Alamo	50	3008.15	3559.83	31071.7	4661.48	1.65512
Edinburgh	2	4	2018-08-02	36	3	Bb2068	0	2051.93	2841.59	16380.8	6931.49	0.81393
Edinburgh	2	2	2018-05-25	36	3	Bb2068	0	1440.69	1723.33	17429.4	4382.35	1.32186
Edinburgh	2	1	2018-04-12	36	3	Bb2068	0	2093.72	3900.99	26379	5717.03	1.47447
Edinburgh	2	7	2018-11-07	36	3	Bb2068	0	2226.11	3180.73	31088.9	4810.88	1.87865
Edinburgh	2	5	2018-09-04	36	3	Bb2068	0	1988.36	2907.9	26185.2	5628.96	1.50665
Edinburgh	2	3	2018-06-28	36	3	Bb2068	0	1656.55	2277.19	15755.5	5621.56	0.966728
Edinburgh	2	6	2018-10-04	36	3	Bb2068	0	2241.39	2833.18	28668.3	5978.94	1.51872
Edinburgh	2	2	2018-05-25	37	3	Bb2068	50	1624.68	1818.5	17358.9	3775.77	1.37835
Edinburgh	2	6	2018-10-04	37	3	Bb2068	50	2607.16	3289.24	28680.1	5936.55	1.43611
Edinburgh	2	3	2018-06-28	37	3	Bb2068	50	1665.17	2156.77	13830.3	5149.5	0.897813
Edinburgh	2	7	2018-11-07	37	3	Bb2068	50	2321.55	2987.43	28094	4727.55	1.68298
Edinburgh	2	1	2018-04-12	37	3	Bb2068	50	2651.95	3947.07	26217.3	4786.73	1.46699
Edinburgh	2	5	2018-09-04	37	3	Bb2068	50	2115.97	2595.86	24475.6	5439.97	1.4049
Edinburgh	2	4	2018-08-02	37	3	Bb2068	50	2042.34	3074.34	16197.3	6548.2	0.837199
Edinburgh	2	4	2018-08-02	38	3	Bb2067	0	3230.66	2826.98	16344.6	9810.2	0.553405
Edinburgh	2	5	2018-09-04	38	3	Bb2067	0	3216.84	2957.37	26581.1	7784.43	1.04086
Edinburgh	2	3	2018-06-28	38	3	Bb2067	0	2621.56	2326.88	15046	7397.36	0.657971
Edinburgh	2	7	2018-11-07	38	3	Bb2067	0	3386.66	3525.08	30576.3	6247.07	1.32454
Edinburgh	2	1	2018-04-12	38	3	Bb2067	0	4696.74	5311.12	28585.9	4880.46	1.16047
Edinburgh	2	2	2018-05-25	38	3	Bb2067	0	2465.36	2075.71	19833.6	6292.3	0.98144
Edinburgh	2	6	2018-10-04	38	3	Bb2067	0	3488.78	3332.05	31397.1	7551.9	1.20949
Edinburgh	2	2	2018-05-25	39	3	Alamo	100	2211.23	2626.73	18185.2	4032.39	1.21382
Edinburgh	2	4	2018-08-02	39	3	Alamo	100	2912.67	3402.55	17306.5	6898.97	0.75801
Edinburgh	2	7	2018-11-07	39	3	Alamo	100	3076.44	3587.41	32193.2	4301.91	1.76004
Edinburgh	2	3	2018-06-28	39	3	Alamo	100	2211.88	2867.61	15556.7	5041.76	0.917625
Edinburgh	2	1	2018-04-12	39	3	Alamo	100	3427.26	4444.61	26228.9	5900.79	1.16369
Edinburgh	2	6	2018-10-04	39	3	Alamo	100	2917.47	3366.98	29115.7	4864.98	1.54228
Edinburgh	2	5	2018-09-04	39	3	Alamo	100	2639.44	2757.33	26262.7	5173.33	1.41307
Edinburgh	2	1	2018-04-12	40	3	RvP	50	3753.46	5071.13	27774.6	6144.93	1.15414
Edinburgh	2	7	2018-11-07	40	3	RvP	50	2704.85	3322.45	29628.7	5001.28	1.605
Edinburgh	2	2	2018-05-25	40	3	RvP	50	2075.12	2291.82	18102	4805.98	1.12763
Edinburgh	2	5	2018-09-04	40	3	RvP	50	1826.02	2527.75	17934.5	4428.66	1.23553
Edinburgh	2	4	2018-08-02	40	3	RvP	50	2581.53	3324.09	17301.7	8158.46	0.714256
Edinburgh	2	3	2018-06-28	40	3	RvP	50	2114.49	2919.63	15667.4	5941.84	0.851676
Edinburgh	2	6	2018-10-04	40	3	RvP	50	2780.07	3383.07	29094.5	6054.4	1.40167
Edinburgh	2	6	2018-10-04	41	3	RvP	200	2872.11	3729.79	28837.1	5430.54	1.45379
Edinburgh	2	7	2018-11-07	41	3	RvP	200	2836.99	3176.13	30065.2	4531.95	1.67311
Edinburgh	2	2	2018-05-25	41	3	RvP	200	2308.37	2503.19	17953.8	4815.69	1.06725
Edinburgh	2	4	2018-08-02	41	3	RvP	200	2739.37	3218.19	16564.3	7689.96	0.695478
Edinburgh	2	5	2018-09-04	41	3	RvP	200	2569.68	2930.66	23255	5670.75	1.20296
Edinburgh	2	3	2018-06-28	41	3	RvP	200	1632.98	2401.77	16203.1	4898.12	1.09403
Edinburgh	2	1	2018-04-12	41	3	RvP	200	4217.33	5409.99	28436.1	5935.18	1.13073
Edinburgh	2	4	2018-08-02	42	3	Bb2067	100	3647.83	4211.45	17118.8	9761.72	0.556128
Edinburgh	2	1	2018-04-12	42	3	Bb2067	100	5495.78	5932.07	29796.2	6937.44	0.954486
Edinburgh	2	6	2018-10-04	42	3	Bb2067	100	3585.77	3769.93	29935.1	6877.97	1.19951
Edinburgh	2	7	2018-11-07	42	3	Bb2067	100	3748.25	4156.4	31851.6	6014.32	1.33866
Edinburgh	2	5	2018-09-04	42	3	Bb2067	100	3605.17	4121.26	25663	7662.73	0.966606
Edinburgh	2	2	2018-05-25	42	3	Bb2067	100	3169.53	2957.7	18902.1	5647.29	0.890951
Edinburgh	2	5	2018-09-04	43	3	Alamo	200	2801.36	2936.85	26141.1	5025.09	1.38922
Edinburgh	2	1	2018-04-12	43	3	Alamo	200	4538.9	5456.75	26563.4	5190.2	1.07416
Edinburgh	2	2	2018-05-25	43	3	Alamo	200	2608.88	2546.6	16995.8	4151.32	1.03048
Edinburgh	2	7	2018-11-07	43	3	Alamo	200	3444.43	4091.66	29547.7	4745.07	1.45271
Edinburgh	2	6	2018-10-04	43	3	Alamo	200	3154.13	3388.77	26983.4	4599.68	1.41111
Edinburgh	2	3	2018-06-28	43	3	Alamo	200	2079.36	2839.32	16458.9	4926.47	1.00963
Edinburgh	2	4	2018-08-02	43	3	Alamo	200	3334.49	3931.65	17698.5	7424.92	0.70191
Edinburgh	2	2	2018-05-25	44	3	Bb2068	200	1954.21	2495.51	17816.8	3683.02	1.32239
Edinburgh	2	1	2018-04-12	44	3	Bb2068	200	3573.01	4952.68	28135.8	4770.26	1.35251
Edinburgh	2	7	2018-11-07	44	3	Bb2068	200	2953.4	4019.48	31265	4853.34	1.64802
Edinburgh	2	5	2018-09-04	44	3	Bb2068	200	2438.52	2943.21	22332.2	4848.73	1.29045
Edinburgh	2	6	2018-10-04	44	3	Bb2068	200	2654.2	3273.43	27669	4769.98	1.55043
Edinburgh	2	3	2018-06-28	44	3	Bb2068	200	2491.55	2545.74	16798.6	6304.36	0.826848
Edinburgh	2	4	2018-08-02	44	3	Bb2068	200	2728.85	2945.23	12796.8	6628.21	0.589397
Edinburgh	2	4	2018-08-02	45	3	Bb2068	100	2362.17	2675.95	14492.9	5741.76	0.770795
Edinburgh	2	5	2018-09-04	45	3	Bb2068	100	2654.81	2912.39	26039.4	5726.96	1.32079
Edinburgh	2	3	2018-06-28	45	3	Bb2068	100	1905.28	3142.54	15163.7	5344.28	0.915849
Edinburgh	2	2	2018-05-25	45	3	Bb2068	100	1819.02	2155.42	17923	3656.59	1.38011
Edinburgh	2	7	2018-11-07	45	3	Bb2068	100	2593.52	3705.71	30688	4903.43	1.71335
Edinburgh	2	6	2018-10-04	45	3	Bb2068	100	2670.63	3217.88	27218.8	5247.89	1.4454
Edinburgh	2	1	2018-04-12	45	3	Bb2068	100	3015.95	4451.35	27752.7	4488.27	1.50338
Edinburgh	2	4	2018-08-02	46	3	Bb2067	200	4407.51	4757.85	17924	9989.06	0.532346
Edinburgh	2	1	2018-04-12	46	3	Bb2067	200	5730.67	6523.68	29079	5927.56	0.969222
Edinburgh	2	6	2018-10-04	46	3	Bb2067	200	3892.75	3714.07	29437.2	5990.82	1.21577
Edinburgh	2	2	2018-05-25	46	3	Bb2067	200	3545.52	3478.18	23298.9	5491.72	1.05321
Edinburgh	2	7	2018-11-07	46	3	Bb2067	200	4003.38	4453.82	32782.6	5829.13	1.35168
Edinburgh	2	5	2018-09-04	46	3	Bb2067	200	4224.96	4007.55	27080.2	7509.84	0.958752
Edinburgh	2	3	2018-06-28	46	3	Bb2067	200	3250.96	3820.28	17500.2	7322.13	0.70721
Edinburgh	2	7	2018-11-07	47	3	Alamo	0	3073.36	3892.57	32329.7	4762.64	1.68557
Edinburgh	2	1	2018-04-12	47	3	Alamo	0	2780.37	3742.81	27888.1	5744.82	1.38376
Edinburgh	2	2	2018-05-25	47	3	Alamo	0	1630.62	1945.83	19016.8	4188.47	1.41723
Edinburgh	2	4	2018-08-02	47	3	Alamo	0	3036.33	2748.61	18878.3	7010.66	0.80514
Edinburgh	2	5	2018-09-04	47	3	Alamo	0	2221.11	2396.57	25670.9	5152.82	1.49253
Edinburgh	2	6	2018-10-04	47	3	Alamo	0	2463.23	2571.36	29085.4	4504.46	1.74023
Edinburgh	2	3	2018-06-28	47	3	Alamo	0	1793.61	2453.88	16369.3	4882.9	1.07006
Edinburgh	2	4	2018-08-02	48	3	RvP	100	2667.43	3265.43	17857.6	6715.87	0.823495
Edinburgh	2	2	2018-05-25	48	3	RvP	100	2011.59	2365.64	19040.1	4345.11	1.27362
Edinburgh	2	3	2018-06-28	48	3	RvP	100	2104.4	3050.97	16822.2	5658.11	0.944538
Edinburgh	2	6	2018-10-04	48	3	RvP	100	2926.84	3129.91	28000.8	4968.94	1.46514
Edinburgh	2	5	2018-09-04	48	3	RvP	100	2809.33	3204.78	25232.1	5856.82	1.2329
Edinburgh	2	1	2018-04-12	48	3	RvP	100	3939.36	5030.42	27907.7	5909.49	1.15302
Edinburgh	2	7	2018-11-07	48	3	RvP	100	3309.39	3912.28	29278.1	4607	1.49105
Edinburgh	2	4	2018-08-02	49	4	Bb2067	200	4201.73	4868.25	16593.7	10245.4	0.49522
Edinburgh	2	1	2018-04-12	49	4	Bb2067	200	5462.67	5748.63	26253.2	6025.73	0.895046
Edinburgh	2	7	2018-11-07	49	4	Bb2067	200	3765.87	3712.43	30404.6	5691.97	1.30933
Edinburgh	2	6	2018-10-04	49	4	Bb2067	200	4138.63	4581.43	31430.8	7192.33	1.14929
Edinburgh	2	3	2018-06-28	49	4	Bb2067	200	3475.25	3506.53	17716.4	7654.9	0.678365
Edinburgh	2	2	2018-05-25	49	4	Bb2067	200	3457.26	3051.7	19443.8	5775.75	0.868335
Edinburgh	2	5	2018-09-04	49	4	Bb2067	200	4062.42	3837.86	28026.7	7176.26	1.03529
Edinburgh	2	6	2018-10-04	50	4	RvP	100	2987.83	3602.91	27927.9	5685.79	1.34877
Edinburgh	2	1	2018-04-12	50	4	RvP	100	3660.75	4592.67	24204.6	5501.71	1.07519
Edinburgh	2	7	2018-11-07	50	4	RvP	100	2983.52	3457.93	29197.5	4721.13	1.55222
Edinburgh	2	4	2018-08-02	50	4	RvP	100	2654.63	3694.46	16489.9	7932.78	0.686556
Edinburgh	2	5	2018-09-04	50	4	RvP	100	2395.08	2605.68	23647.6	5574.28	1.27263
Edinburgh	2	2	2018-05-25	50	4	RvP	100	1990.79	2112.37	16471.4	4323.86	1.10984
Edinburgh	2	3	2018-06-28	50	4	RvP	100	2331.73	3125.68	15658.4	6480.53	0.777248
Edinburgh	2	6	2018-10-04	51	4	Alamo	0	2820.79	3026.67	28652.6	5135.12	1.50058
Edinburgh	2	3	2018-06-28	51	4	Alamo	0	2075.63	2391.94	15136.3	5553.23	0.864302
Edinburgh	2	1	2018-04-12	51	4	Alamo	0	2521.01	2946.3	20052.7	4738.93	1.15531
Edinburgh	2	5	2018-09-04	51	4	Alamo	0	2526.34	2669.36	26089.5	5764.97	1.34649
Edinburgh	2	2	2018-05-25	51	4	Alamo	0	1751.25	1710.98	16867.3	4661.43	1.14517
Edinburgh	2	7	2018-11-07	51	4	Alamo	0	2950.3	3260.74	30162.3	4776.76	1.60337
Edinburgh	2	4	2018-08-02	51	4	Alamo	0	2956.47	3392.09	17280.6	8032.12	0.686196
Edinburgh	2	1	2018-04-12	52	4	Bb2068	50	2594.28	4152.63	26162.6	4700.97	1.49342
Edinburgh	2	4	2018-08-02	52	4	Bb2068	50	2332.44	3040.16	14842	6942.2	0.705118
Edinburgh	2	2	2018-05-25	52	4	Bb2068	50	1679.16	2351.8	17747.4	4316.35	1.28382
Edinburgh	2	3	2018-06-28	52	4	Bb2068	50	1900.46	2783.39	16247.7	5836.99	0.928293
Edinburgh	2	6	2018-10-04	52	4	Bb2068	50	2433.79	3451.43	28999	5317.26	1.59294
Edinburgh	2	7	2018-11-07	52	4	Bb2068	50	2363.17	3172.79	28470.3	4775.1	1.68268
Edinburgh	2	5	2018-09-04	52	4	Bb2068	50	2183.75	2841.46	24973	5479.97	1.4095
Edinburgh	2	2	2018-05-25	53	4	Bb2068	100	1644.85	2291.21	17091.7	3481.19	1.4144
Edinburgh	2	1	2018-04-12	53	4	Bb2068	100	2931.19	4525.23	26125.4	4739.04	1.39882
Edinburgh	2	6	2018-10-04	53	4	Bb2068	100	2448.97	3460.75	29420.8	5169.51	1.63765
Edinburgh	2	5	2018-09-04	53	4	Bb2068	100	2252.46	2939.91	23864.5	5392.96	1.34305
Edinburgh	2	3	2018-06-28	53	4	Bb2068	100	1704.57	2298.69	14517.2	4424.69	1.02834
Edinburgh	2	4	2018-08-02	53	4	Bb2068	100	2597.72	3258.94	16145.4	7144.15	0.72412
Edinburgh	2	7	2018-11-07	53	4	Bb2068	100	2510.28	3624.34	31155	4754.42	1.79541
Edinburgh	2	2	2018-05-25	54	4	RvP	200	2148.45	2452.79	16763.7	4392.78	1.08272
Edinburgh	2	4	2018-08-02	54	4	RvP	200	3019.21	4027.17	15717.1	8227.27	0.609998
Edinburgh	2	3	2018-06-28	54	4	RvP	200	2115.63	2776.83	14023.6	5216.25	0.825697
Edinburgh	2	7	2018-11-07	54	4	RvP	200	3154.35	3451.03	28909.4	4857.35	1.47305
Edinburgh	2	1	2018-04-12	54	4	RvP	200	4063.21	4948.54	23621.3	5441.48	0.997128
Edinburgh	2	6	2018-10-04	54	4	RvP	200	3109.32	3313.01	27523.8	5354.65	1.34584
Edinburgh	2	5	2018-09-04	54	4	RvP	200	2903.82	3365.46	22269.3	5830.57	1.07485
Edinburgh	2	4	2018-08-02	55	4	Alamo	100	3324.6	3456.06	16077.7	7468.4	0.636291
Edinburgh	2	3	2018-06-28	55	4	Alamo	100	2358.6	3119.96	15140.3	5594.72	0.818213
Edinburgh	2	2	2018-05-25	55	4	Alamo	100	2319.17	2351.29	17299	4242.63	1.09911
Edinburgh	2	1	2018-04-12	55	4	Alamo	100	3836.46	5032.36	27363.9	5047.74	1.23307
Edinburgh	2	7	2018-11-07	55	4	Alamo	100	3237.01	3521.05	28267.8	4497.15	1.47315
Edinburgh	2	5	2018-09-04	55	4	Alamo	100	2949.39	3266.11	24300.8	5903.08	1.15682
Edinburgh	2	6	2018-10-04	55	4	Alamo	100	3062.12	3262.02	27380.8	4972.26	1.40033
Edinburgh	2	4	2018-08-02	56	4	Bb2067	100	4105.16	3695.29	14566.2	9471.44	0.459689
Edinburgh	2	1	2018-04-12	56	4	Bb2067	100	4989.11	5855.16	27211.2	6350.41	0.956739
Edinburgh	2	6	2018-10-04	56	4	Bb2067	100	3996.68	4098.29	30721.3	7400.6	1.12541
Edinburgh	2	3	2018-06-28	56	4	Bb2067	100	3264.28	3505.17	16232	7199.85	0.661189
Edinburgh	2	7	2018-11-07	56	4	Bb2067	100	3764.87	3438.91	31325.3	6437.43	1.26964
Edinburgh	2	2	2018-05-25	56	4	Bb2067	100	3291.26	3304.11	20112.5	6056.25	0.897668
Edinburgh	2	5	2018-09-04	56	4	Bb2067	100	3902.69	3696.31	25295.5	7646.64	0.920663
Edinburgh	2	2	2018-05-25	57	4	Bb2068	0	1447.43	1944.69	17342.7	4326.69	1.32401
Edinburgh	2	4	2018-08-02	57	4	Bb2068	0	2297.15	2781.52	16012.4	6711.91	0.781622
Edinburgh	2	3	2018-06-28	57	4	Bb2068	0	2144.06	2798.62	15101.5	5506	0.856056
Edinburgh	2	1	2018-04-12	57	4	Bb2068	0	2154.33	3894.57	27312.3	5577.45	1.53326
Edinburgh	2	7	2018-11-07	57	4	Bb2068	0	2254.08	3386.61	30168.4	4791.79	1.81723
Edinburgh	2	6	2018-10-04	57	4	Bb2068	0	2275.18	2911.37	28769.8	5443.95	1.60352
Edinburgh	2	5	2018-09-04	57	4	Bb2068	0	1973.75	2652.95	23849.6	5408.68	1.41097
Edinburgh	2	1	2018-04-12	58	4	RvP	50	3471.03	4329.23	26079.4	6161.02	1.12469
Edinburgh	2	2	2018-05-25	58	4	RvP	50	1867.11	2242.09	16469.4	4286.26	1.1461
Edinburgh	2	7	2018-11-07	58	4	RvP	50	2967.1	3301.89	28529.1	5155.95	1.45514
Edinburgh	2	3	2018-06-28	58	4	RvP	50	2977.19	2963.41	14836.3	6724.63	0.653615
Edinburgh	2	6	2018-10-04	58	4	RvP	50	2648.01	2666.27	25597.2	5372.98	1.34704
Edinburgh	2	5	2018-09-04	58	4	RvP	50	2366.97	2797.63	22882.5	5795.4	1.20927
Edinburgh	2	4	2018-08-02	58	4	RvP	50	2722.05	3024.63	16155.9	7884.1	0.669252
Edinburgh	2	4	2018-08-02	59	4	Bb2067	50	3808.57	3718.83	16053.3	10545.2	0.489015
Edinburgh	2	2	2018-05-25	59	4	Bb2067	50	3009.19	2756.97	19495.7	6401.68	0.879304
Edinburgh	2	7	2018-11-07	59	4	Bb2067	50	3746.52	4010.31	31388.7	6588.09	1.26021
Edinburgh	2	5	2018-09-04	59	4	Bb2067	50	3465.8	3154.81	27707.7	7535.81	1.07172
Edinburgh	2	1	2018-04-12	59	4	Bb2067	50	4577.22	5326.46	28258.7	7088.87	0.989546
Edinburgh	2	3	2018-06-28	59	4	Bb2067	50	2561.85	2843.26	14786.4	5473.03	0.781498
Edinburgh	2	6	2018-10-04	59	4	Bb2067	50	3375.76	3248.26	28852.3	7001.28	1.17664
Edinburgh	2	2	2018-05-25	60	4	Alamo	200	2404.74	2376.42	16152.2	4220.01	1.01139
Edinburgh	2	3	2018-06-28	60	4	Alamo	200	1909.71	2409.39	13444.8	4900.63	0.856046
Edinburgh	2	7	2018-11-07	60	4	Alamo	200	3246	3989.49	28692.6	4632.87	1.47274
Edinburgh	2	5	2018-09-04	60	4	Alamo	200	2942.09	3071.8	23595.8	5303.79	1.19088
Edinburgh	2	6	2018-10-04	60	4	Alamo	200	3248.66	3354.92	27284	5215.2	1.32272
Edinburgh	2	4	2018-08-02	60	4	Alamo	200	3022.37	3289.5	14346.2	6833.56	0.622214
Edinburgh	2	1	2018-04-12	60	4	Alamo	200	4186.84	5116.89	27000.5	5220.63	1.14137
Edinburgh	2	4	2018-08-02	61	4	Bb2067	0	3730.28	3085.53	17271.8	10617.9	0.527899
Edinburgh	2	5	2018-09-04	61	4	Bb2067	0	3173.32	2991.53	27653.4	7426.62	1.1196
Edinburgh	2	1	2018-04-12	61	4	Bb2067	0	3621.83	4145.25	27298.2	7313.05	1.05314
Edinburgh	2	7	2018-11-07	61	4	Bb2067	0	3358.06	3931.52	32241.6	6439.69	1.37971
Edinburgh	2	2	2018-05-25	61	4	Bb2067	0	2483.34	2253.04	19243.1	6381.96	0.94138
Edinburgh	2	6	2018-10-04	61	4	Bb2067	0	3431.31	3352.52	30526.9	7563.07	1.18341
Edinburgh	2	7	2018-11-07	62	4	Alamo	50	3271.3	4149.62	30365.5	5916.88	1.37593
Edinburgh	2	5	2018-09-04	62	4	Alamo	50	2627.27	2714.53	23380.1	5353.77	1.23715
Edinburgh	2	6	2018-10-04	62	4	Alamo	50	2924.08	2984.88	27007.4	5163.77	1.38623
Edinburgh	2	2	2018-05-25	62	4	Alamo	50	2050.64	2366.26	17138.2	4192.21	1.15979
Edinburgh	2	4	2018-08-02	62	4	Alamo	50	3214.49	3263.66	17246	7387.56	0.696648
Edinburgh	2	1	2018-04-12	62	4	Alamo	50	3697.82	5167.06	28596	5891.82	1.22245
Edinburgh	2	3	2018-06-28	62	4	Alamo	50	2197.64	2907.77	15942.7	5902.5	0.857742
Edinburgh	2	7	2018-11-07	63	4	Bb2068	200	2621.69	3678.94	30716.4	4600.9	1.76414
Edinburgh	2	5	2018-09-04	63	4	Bb2068	200	2635.24	3394.93	25935.2	5245.41	1.38598
Edinburgh	2	4	2018-08-02	63	4	Bb2068	200	2607.81	3220.17	13606.2	6486.14	0.646523
Edinburgh	2	6	2018-10-04	63	4	Bb2068	200	2766.55	3339.12	29916.1	5044.2	1.59616
Edinburgh	2	3	2018-06-28	63	4	Bb2068	200	1866.24	2457.36	15799.2	5108.88	0.989176
Edinburgh	2	1	2018-04-12	63	4	Bb2068	200	3514.45	5060.15	29427.5	4561.45	1.45632
Edinburgh	2	2	2018-05-25	63	4	Bb2068	200	1901.08	2344.02	19225.2	3623.95	1.45789
Edinburgh	2	6	2018-10-04	64	4	RvP	0	2547.82	2610.9	29159	5801.02	1.49415
Edinburgh	2	4	2018-08-02	64	4	RvP	0	2725.16	2772.12	17314.5	8523.51	0.681734
Edinburgh	2	1	2018-04-12	64	4	RvP	0	2843.67	2852.73	21424.5	5616.22	1.06554
Edinburgh	2	5	2018-09-04	64	4	RvP	0	2310.7	2417.3	26213.8	6572.54	1.29401
Edinburgh	2	3	2018-06-28	64	4	RvP	0	1799.99	2199.99	15841.9	5740.94	0.932305
Edinburgh	2	7	2018-11-07	64	4	RvP	0	2656.21	3480.13	29405.4	5137.56	1.58352
Edinburgh	2	2	2018-05-25	64	4	RvP	0	1682.96	1751.32	17975.2	5179.49	1.15818
Edinburgh	1	2	2017-05-24	47	3	Alamo	0	1310.91	7933.54	29996.7	4621.64	2.2665
Edinburgh	1	7	2017-10-31	49	4	Bb2067	200	3630.53	5752.5	34914.1	5913.81	1.5037
Edinburgh	1	7	2017-10-31	33	3	Bb2067	50	3372.05	5481.61	35368.8	6054.46	1.56073
Edinburgh	1	7	2017-10-31	1	1	Alamo	200	2818.5	5244.96	36358	4660.95	2.00189
Edinburgh	1	7	2017-10-31	50	4	RvP	100	2538.64	4940.28	30182.6	5077.85	1.66986
Edinburgh	1	7	2017-10-31	34	3	RvP	0	2476.35	5041.24	34855.1	5634.79	1.83824
Edinburgh	1	7	2017-10-31	2	1	RvP	100	2526.19	4888.14	35847.4	5027.65	1.99853
Edinburgh	1	7	2017-10-31	35	3	Alamo	50	2854.58	5657.42	37602.6	5331.5	1.91985
Edinburgh	1	7	2017-10-31	5	1	Bb2067	100	3398.06	5062.33	37559.6	5574.76	1.72217
Edinburgh	1	7	2017-10-31	54	4	RvP	200	2473.65	4955.5	31304.3	4665.02	1.83492
Edinburgh	1	7	2017-10-31	38	3	Bb2067	0	3044.77	5029.32	34686.2	5729.81	1.65367
Edinburgh	1	7	2017-10-31	55	4	Alamo	100	2853.99	5237.72	33433.3	5176.68	1.73388
Edinburgh	1	7	2017-10-31	39	3	Alamo	100	2870.2	5360.13	34993.5	5098.46	1.82431
Edinburgh	1	7	2017-10-31	56	4	Bb2067	100	3362.28	5314.02	35049.1	5874.29	1.57321
Edinburgh	1	7	2017-10-31	41	3	RvP	200	2499.57	4895.11	32838.8	4963.95	1.85248
Edinburgh	1	7	2017-10-31	42	3	Bb2067	100	3319.97	5341.38	36151.1	5601.89	1.6728
Edinburgh	1	7	2017-10-31	10	1	RvP	50	2528.97	5021.92	35497.9	5201.89	1.94129
Edinburgh	1	7	2017-10-31	59	4	Bb2067	50	3659.72	5644.21	35689.6	6437.19	1.46666
Edinburgh	1	7	2017-10-31	43	3	Alamo	200	2937.51	5389.92	34345	4801.93	1.82494
Edinburgh	1	7	2017-10-31	60	4	Alamo	200	2762.21	4973.32	30160.6	4673.99	1.67501
Edinburgh	1	7	2017-10-31	12	1	Bb2067	50	3206.97	4953.62	38062	5164.79	1.86627
Edinburgh	1	7	2017-10-31	46	3	Bb2067	200	3369.76	5453.77	35841.7	5280.87	1.69505
Edinburgh	1	7	2017-10-31	14	1	RvP	200	2716.26	4961.37	38196.7	4655.03	2.1433
Edinburgh	1	7	2017-10-31	48	3	RvP	100	2480.47	5132.79	33767.8	5014.17	1.90097
Edinburgh	1	2	2017-05-24	49	4	Bb2067	200	3292.99	3882.25	23498.8	4525.06	1.20983
Edinburgh	1	2	2017-05-24	33	3	Bb2067	50	2642.72	3148.7	25176.9	4552.8	1.44817
Edinburgh	1	2	2017-05-24	1	1	Alamo	200	2712.97	3498.31	25425.6	3384.95	1.65826
Edinburgh	1	2	2017-05-24	50	4	RvP	100	2477.67	3374.55	23357.8	4046.47	1.47216
Edinburgh	1	2	2017-05-24	34	3	RvP	0	1177.66	2045.55	24315.3	4628.89	1.89663
Edinburgh	1	2	2017-05-24	2	1	RvP	100	2375.31	3112.92	24586.5	3958.59	1.6001
Edinburgh	1	2	2017-05-24	51	4	Alamo	0	1259.63	1977.51	21215.5	4332.6	1.69644
Edinburgh	1	2	2017-05-24	35	3	Alamo	50	2030.34	2656.56	21313.2	3532.88	1.58756
Edinburgh	1	2	2017-05-24	3	1	Bb2067	0	1708.57	2142.41	22984.8	4580.92	1.59232
Edinburgh	1	2	2017-05-24	52	4	Bb2068	50	1753.82	2626.57	19780.1	3368.47	1.61936
Edinburgh	1	2	2017-05-24	36	3	Bb2068	0	872.567	1743.93	18814.6	2953.83	2.19528
Edinburgh	1	2	2017-05-24	4	1	Bb2068	50	1471.75	2701.58	22340	2973.91	2.12006
Edinburgh	1	2	2017-05-24	53	4	Bb2068	100	2075.08	3075.01	19838.7	3381.51	1.49458
Edinburgh	1	2	2017-05-24	37	3	Bb2068	50	2147.64	3264.86	25267.9	3741.39	1.77825
Edinburgh	1	2	2017-05-24	5	1	Bb2067	100	2395.16	2825.41	21892.4	3417.07	1.52317
Edinburgh	1	2	2017-05-24	54	4	RvP	200	2477.56	3294.8	20936	3742.06	1.37086
Edinburgh	1	2	2017-05-24	38	3	Bb2067	0	1872.42	2361.54	22870.5	5322.72	1.39376
Edinburgh	1	2	2017-05-24	6	1	Bb2068	100	1899.52	3006.58	22001.6	3214.67	1.7767
Edinburgh	1	2	2017-05-24	55	4	Alamo	100	1970.01	2649.58	18663.9	3123.01	1.50136
Edinburgh	1	2	2017-05-24	39	3	Alamo	100	2343.06	3258.84	21163.7	3536.34	1.46583
Edinburgh	1	2	2017-05-24	7	1	RvP	0	1054.05	1967.95	21918.9	3920.71	1.98525
Edinburgh	1	2	2017-05-24	56	4	Bb2067	100	2694.34	3426.9	22093.8	4439.06	1.27492
Edinburgh	1	2	2017-05-24	40	3	RvP	50	1938.43	2612.27	22382	4143.09	1.56299
Edinburgh	1	2	2017-05-24	8	1	Alamo	0	1224.18	2322.17	23019.2	3983.47	1.96566
Edinburgh	1	2	2017-05-24	57	4	Bb2068	0	907.025	1776.43	19079.1	3133.65	2.11234
Edinburgh	1	2	2017-05-24	41	3	RvP	200	2306.12	3238.83	22209.4	3621.73	1.53319
Edinburgh	1	2	2017-05-24	9	1	Bb2068	200	2523.71	3779.32	23500.6	3039.38	1.67269
Edinburgh	1	2	2017-05-24	58	4	RvP	50	2080.73	3015.74	22128	4326.14	1.46204
Edinburgh	1	2	2017-05-24	42	3	Bb2067	100	3110.84	3903.48	24609.1	4714.51	1.28126
Edinburgh	1	2	2017-05-24	10	1	RvP	50	1908.81	2719.41	24343	3895.48	1.77148
Edinburgh	1	2	2017-05-24	59	4	Bb2067	50	2861.3	3512.39	22819	4678.44	1.24465
Edinburgh	1	2	2017-05-24	43	3	Alamo	200	2734.69	3487.05	20231.3	3259.92	1.33464
Edinburgh	1	2	2017-05-24	11	1	Alamo	50	1400.01	2454.2	22123.7	3604.05	1.91779
Edinburgh	1	2	2017-05-24	60	4	Alamo	200	2616.24	3329.23	19806.9	3194.45	1.35202
Edinburgh	1	2	2017-05-24	44	3	Bb2068	200	2400.46	3236.72	19032.4	2531.99	1.50298
Edinburgh	1	2	2017-05-24	12	1	Bb2067	50	2298.29	2639.18	24724.9	4609.29	1.50877
Edinburgh	1	2	2017-05-24	13	1	Bb2067	200	3407.48	4149.84	24533	4109.59	1.2925
Edinburgh	1	2	2017-05-24	62	4	Alamo	50	2206.99	3058.07	19964.8	3550.98	1.42313
Edinburgh	1	2	2017-05-24	46	3	Bb2067	200	2966.1	3756.59	22394.1	3762.05	1.32644
Edinburgh	1	2	2017-05-24	14	1	RvP	200	2406.4	3295.07	21643.1	3307.42	1.52468
Edinburgh	1	2	2017-05-24	63	4	Bb2068	200	2381.57	3498.29	19197.9	3134.8	1.39333
Edinburgh	1	2	2017-05-24	48	3	RvP	100	1485.08	2675.52	20441.4	3658.53	1.71545
Edinburgh	1	2	2017-05-24	16	1	Alamo	100	2142.88	3073.44	21523.7	3497.35	1.56902
Edinburgh	1	3	2017-06-26	49	4	Bb2067	200	2265.83	3465.98	23103.3	5482.86	1.28442
Edinburgh	1	3	2017-06-26	33	3	Bb2067	50	1910.42	2987.67	24030.7	5125.27	1.48831
Edinburgh	1	3	2017-06-26	1	1	Alamo	200	1555.03	3024.32	21055.9	3872.31	1.67667
Edinburgh	1	3	2017-06-26	50	4	RvP	100	1527.95	2591.32	18810.9	4728.59	1.33016
Edinburgh	1	3	2017-06-26	34	3	RvP	0	1395.32	2302.72	20725.5	4369.59	1.59248
Edinburgh	1	3	2017-06-26	2	1	RvP	100	1533.59	3196.96	21574.8	4871.36	1.49426
Edinburgh	1	3	2017-06-26	51	4	Alamo	0	1637.64	2309.07	19406.6	4330.35	1.41471
Edinburgh	1	3	2017-06-26	35	3	Alamo	50	1610.26	2659.42	21551.2	4046.81	1.64811
Edinburgh	1	3	2017-06-26	3	1	Bb2067	0	2019.05	2881.81	22982.6	5976.97	1.26574
Edinburgh	1	3	2017-06-26	52	4	Bb2068	50	1477.38	2473.52	19815.9	4086.4	1.55711
Edinburgh	1	3	2017-06-26	36	3	Bb2068	0	1291.19	2081.95	19734.8	3989.79	1.65303
Edinburgh	1	3	2017-06-26	4	1	Bb2068	50	1327.41	2521.87	20452.4	4105.66	1.66535
Edinburgh	1	3	2017-06-26	53	4	Bb2068	100	1360.62	2267.1	18635.8	3775.93	1.58674
Edinburgh	1	3	2017-06-26	37	3	Bb2068	50	1259.17	2018.96	18608.9	3667.55	1.6605
Edinburgh	1	3	2017-06-26	5	1	Bb2067	100	2026.83	3640.54	23098.2	5464.63	1.34426
Edinburgh	1	3	2017-06-26	54	4	RvP	200	1608.32	2770.3	19876.8	4406.28	1.44333
Edinburgh	1	3	2017-06-26	38	3	Bb2067	0	1718.52	2435.57	19974.4	5013.47	1.3046
Edinburgh	1	3	2017-06-26	6	1	Bb2068	100	1430.26	2808.25	21312.3	4344.15	1.6297
Edinburgh	1	3	2017-06-26	55	4	Alamo	100	1444.46	2301.05	18402.7	3887.77	1.5044
Edinburgh	1	3	2017-06-26	39	3	Alamo	100	1611.23	2889.64	19929.4	4377.55	1.45207
Edinburgh	1	3	2017-06-26	7	1	RvP	0	1391.75	2217.58	21048.4	4347.28	1.62415
Edinburgh	1	3	2017-06-26	56	4	Bb2067	100	1937.68	3150.15	20568.4	4973.73	1.2905
Edinburgh	1	3	2017-06-26	40	3	RvP	50	1660.4	2639.63	21236.2	5003.91	1.4059
Edinburgh	1	3	2017-06-26	8	1	Alamo	0	1656.51	2796.87	22063.4	4861.82	1.48923
Edinburgh	1	3	2017-06-26	57	4	Bb2068	0	1253.32	1970.26	18119.6	3800.32	1.58291
Edinburgh	1	3	2017-06-26	41	3	RvP	200	1644.09	3145.11	20109	4596.08	1.41048
Edinburgh	1	3	2017-06-26	9	1	Bb2068	200	1488.97	3224.17	21950	4243.49	1.67944
Edinburgh	1	3	2017-06-26	58	4	RvP	50	1419.14	2304.97	18152.6	4289.53	1.40337
Edinburgh	1	3	2017-06-26	42	3	Bb2067	100	2088.93	3392.23	21578.1	5408.68	1.2492
Edinburgh	1	3	2017-06-26	10	1	RvP	50	1558.36	2718.36	21370.2	4577.73	1.53243
Edinburgh	1	3	2017-06-26	59	4	Bb2067	50	2239.09	3534.67	23003.7	5878.5	1.2319
Edinburgh	1	3	2017-06-26	43	3	Alamo	200	1613.54	3040.04	20465.5	3752.34	1.63562
Edinburgh	1	3	2017-06-26	11	1	Alamo	50	1636.94	2844.53	21348.5	4606.18	1.49776
Edinburgh	1	3	2017-06-26	60	4	Alamo	200	1877.26	3841.11	23539.5	4707.48	1.54617
Edinburgh	1	3	2017-06-26	44	3	Bb2068	200	1368.7	2644.04	18464.8	3763.84	1.57186
Edinburgh	1	3	2017-06-26	61	4	Bb2067	0	2053.72	2767.76	20933.3	5910	1.15409
Edinburgh	1	3	2017-06-26	45	3	Bb2068	100	1327.12	2633.2	19060.4	3878.74	1.61017
Edinburgh	1	3	2017-06-26	13	1	Bb2067	200	2097.04	4345.01	24086.9	5232.16	1.42062
Edinburgh	1	3	2017-06-26	62	4	Alamo	50	1667.66	2875.52	20014.7	4517.47	1.41154
Edinburgh	1	3	2017-06-26	46	3	Bb2067	200	1918.4	3381.5	21571.7	4872.5	1.37586
Edinburgh	1	3	2017-06-26	14	1	RvP	200	1522.96	3224.34	21440.3	4511.81	1.56467
Edinburgh	1	3	2017-06-26	63	4	Bb2068	200	1416.79	2730.29	19430.6	3856.07	1.60826
Edinburgh	1	3	2017-06-26	47	3	Alamo	0	1504.68	2548.17	21097.4	4398.63	1.57172
Edinburgh	1	3	2017-06-26	15	1	Bb2068	0	1351.66	2485.8	22717	4447.77	1.74388
Edinburgh	1	3	2017-06-26	64	4	RvP	0	1555.01	2629.86	21744.5	5089.6	1.45612
Edinburgh	1	3	2017-06-26	48	3	RvP	100	1583.83	2908.09	21364.9	4869.74	1.46365
Edinburgh	1	3	2017-06-26	16	1	Alamo	100	1546.22	3083.52	20895.9	4115.12	1.60693
Edinburgh	1	4	2017-07-27	49	4	Bb2067	200	2381.95	3590.79	28603.5	5943.89	1.48509
Edinburgh	1	4	2017-07-27	33	3	Bb2067	50	1990.51	3296.75	27898.2	5456.18	1.6363
Edinburgh	1	4	2017-07-27	1	1	Alamo	200	1576.81	3007.63	27156.7	3714.64	2.20416
Edinburgh	1	4	2017-07-27	50	4	RvP	100	1444.5	2275.81	22051.1	4085.39	1.74754
Edinburgh	1	4	2017-07-27	34	3	RvP	0	1542.61	2875.25	26628.5	4855.86	1.84443
Edinburgh	1	4	2017-07-27	2	1	RvP	100	1711.12	3077.74	28046.6	4837.14	1.87692
Edinburgh	1	4	2017-07-27	51	4	Alamo	0	1520.76	2425.13	23948.4	4214.88	1.82585
Edinburgh	1	4	2017-07-27	35	3	Alamo	50	1594.13	2973.04	25342.8	4336.07	1.86497
Edinburgh	1	4	2017-07-27	3	1	Bb2067	0	2328.16	3304.96	31609.8	6290.01	1.59946
Edinburgh	1	4	2017-07-27	52	4	Bb2068	50	1241.15	2062.71	23110.6	3768.64	2.03688
Edinburgh	1	4	2017-07-27	36	3	Bb2068	0	1247.53	2367.01	25367.7	4011.21	2.14256
Edinburgh	1	4	2017-07-27	4	1	Bb2068	50	1432	2758.79	26966.2	3882.95	2.2134
Edinburgh	1	4	2017-07-27	53	4	Bb2068	100	1327.17	2416.22	24673	3929.97	2.06682
Edinburgh	1	4	2017-07-27	37	3	Bb2068	50	1329.52	2412.24	25039.6	4180.12	2.01392
Edinburgh	1	4	2017-07-27	5	1	Bb2067	100	2186.41	3706.52	31701.5	5140	1.85791
Edinburgh	1	4	2017-07-27	54	4	RvP	200	1520.2	2772.62	24048	4299.17	1.81098
Edinburgh	1	4	2017-07-27	38	3	Bb2067	0	1893.94	2964.74	27510.4	5102.93	1.71409
Edinburgh	1	4	2017-07-27	6	1	Bb2068	100	1453.37	2738.93	25819.4	3727.16	2.16099
Edinburgh	1	4	2017-07-27	55	4	Alamo	100	1416.43	2325.96	22878.7	3469.93	2.0198
Edinburgh	1	4	2017-07-27	39	3	Alamo	100	1460.81	2541.99	23494.4	3486.63	2.04253
Edinburgh	1	4	2017-07-27	7	1	RvP	0	1572.1	2930.49	29097.5	4664.94	2.05496
Edinburgh	1	4	2017-07-27	56	4	Bb2067	100	2002.63	3186.99	27341.6	5188	1.65053
Edinburgh	1	4	2017-07-27	40	3	RvP	50	1424.7	2685.73	24105.6	4242.26	1.87436
Edinburgh	1	4	2017-07-27	8	1	Alamo	0	1782.68	3010.49	30672	4714.03	2.05398
Edinburgh	1	4	2017-07-27	57	4	Bb2068	0	1255.46	2339.81	24584.7	4412.98	1.94356
Edinburgh	1	4	2017-07-27	41	3	RvP	200	1446.43	2665.48	23551.2	3742.78	1.9698
Edinburgh	1	4	2017-07-27	9	1	Bb2068	200	1597.44	3488.8	30314.4	4266.48	2.25156
Edinburgh	1	4	2017-07-27	58	4	RvP	50	1531.44	2628.63	23465.5	4692.3	1.66632
Edinburgh	1	4	2017-07-27	42	3	Bb2067	100	2064.45	3270.66	27154.9	5273.83	1.60379
Edinburgh	1	4	2017-07-27	10	1	RvP	50	1737.37	3363.42	30769	4966.97	2.01359
Edinburgh	1	4	2017-07-27	59	4	Bb2067	50	2322.2	3411.09	27673.5	6062.96	1.43381
Edinburgh	1	4	2017-07-27	43	3	Alamo	200	1794.15	3205.65	27976.3	4184.41	2.00742
Edinburgh	1	4	2017-07-27	11	1	Alamo	50	1526.98	2714.01	26933.4	3904.46	2.14939
Edinburgh	1	4	2017-07-27	60	4	Alamo	200	1709.55	2882.67	25408.6	3963.48	1.92006
Edinburgh	1	4	2017-07-27	44	3	Bb2068	200	1473.68	2947.66	24852.8	4055.86	1.96393
Edinburgh	1	4	2017-07-27	12	1	Bb2067	50	2343.36	3488.65	33719.8	6177.09	1.72116
Edinburgh	1	4	2017-07-27	61	4	Bb2067	0	2155.99	3076.14	28259.9	5858.4	1.53865
Edinburgh	1	4	2017-07-27	45	3	Bb2068	100	1348.33	2431	23790.2	3367.03	2.18111
Edinburgh	1	4	2017-07-27	13	1	Bb2067	200	2735.83	4636.85	35122.8	6061.96	1.70256
Edinburgh	1	4	2017-07-27	62	4	Alamo	50	1672.69	2844.87	25741.2	4362.06	1.85291
Edinburgh	1	4	2017-07-27	46	3	Bb2067	200	2218.91	3406.67	29788	4806.89	1.80342
Edinburgh	1	4	2017-07-27	14	1	RvP	200	1686.16	3273.21	27961.9	4516.25	1.9641
Edinburgh	1	4	2017-07-27	63	4	Bb2068	200	1392.89	2763.96	24411.1	3822.46	2.0446
Edinburgh	1	4	2017-07-27	47	3	Alamo	0	1378.6	2487.08	25259.7	3970.35	2.07355
Edinburgh	1	4	2017-07-27	15	1	Bb2068	0	1351.63	2742.76	29763.2	3929.72	2.477
Edinburgh	1	4	2017-07-27	64	4	RvP	0	1431.24	2692.61	26731.5	4741.44	1.92928
Edinburgh	1	4	2017-07-27	48	3	RvP	100	1429.4	2949.41	24037.8	4173.64	1.88651
Edinburgh	1	4	2017-07-27	16	1	Alamo	100	1788.38	3478.34	29871.2	4296.72	2.11297
Edinburgh	1	5	2017-08-28	49	4	Bb2067	200	2687.06	3604.19	24225.4	5127.45	1.29901
Edinburgh	1	5	2017-08-28	33	3	Bb2067	50	2092.96	2582.41	25748.8	4684.24	1.62217
Edinburgh	1	5	2017-08-28	1	1	Alamo	200	1505.42	2301.04	24768.2	2999.87	2.31557
Edinburgh	1	5	2017-08-28	50	4	RvP	100	1363.69	2280.26	20538.3	3726.48	1.76172
Edinburgh	1	5	2017-08-28	34	3	RvP	0	1373.6	2350.01	22979.5	4102.74	1.84959
Edinburgh	1	5	2017-08-28	2	1	RvP	100	1293.8	2381.42	22696.4	3311.66	2.13636
Edinburgh	1	5	2017-08-28	51	4	Alamo	0	1642.3	2541.83	21032.6	4133.01	1.57575
Edinburgh	1	5	2017-08-28	35	3	Alamo	50	1673.9	2613.77	23250.7	3768.67	1.82524
Edinburgh	1	5	2017-08-28	3	1	Bb2067	0	2167.47	2613.73	30579.9	4667.76	1.90166
Edinburgh	1	5	2017-08-28	52	4	Bb2068	50	1212.13	1960.56	21009.2	3357.01	2.01053
Edinburgh	1	5	2017-08-28	36	3	Bb2068	0	1181.48	1961.42	21254.1	3478.01	2.00755
Edinburgh	1	5	2017-08-28	4	1	Bb2068	50	1309.86	2282.89	24903.2	3461.29	2.27063
Edinburgh	1	5	2017-08-28	53	4	Bb2068	100	1299.37	2164.51	21744.9	3282.19	2.05444
Edinburgh	1	5	2017-08-28	37	3	Bb2068	50	1276.11	1885.42	21519.5	3561.13	1.94681
Edinburgh	1	5	2017-08-28	5	1	Bb2067	100	2194.7	2781.15	29382.8	4233.55	1.91781
Edinburgh	1	5	2017-08-28	54	4	RvP	200	1687.48	2816.77	22314.6	3972.84	1.693
Edinburgh	1	5	2017-08-28	38	3	Bb2067	0	2378.95	2766.23	26096.7	5455.54	1.4262
Edinburgh	1	5	2017-08-28	6	1	Bb2068	100	1213.22	2070.54	24247.7	3171.38	2.40293
Edinburgh	1	5	2017-08-28	55	4	Alamo	100	1857.11	2646.02	22194.7	4049.53	1.59952
Edinburgh	1	5	2017-08-28	39	3	Alamo	100	1681.31	2547.39	24066	3714.03	1.9016
Edinburgh	1	5	2017-08-28	7	1	RvP	0	1466.05	2117.39	23472	4096.05	1.84696
Edinburgh	1	5	2017-08-28	56	4	Bb2067	100	2527.03	3193.33	25232.1	5441.72	1.3459
Edinburgh	1	5	2017-08-28	40	3	RvP	50	1376.77	2662.46	22239.4	4005.21	1.81635
Edinburgh	1	5	2017-08-28	8	1	Alamo	0	1508.7	2136.03	23083	3262.99	2.05725
Edinburgh	1	5	2017-08-28	57	4	Bb2068	0	1317.74	2359.7	22584.2	3930.73	1.89644
Edinburgh	1	5	2017-08-28	41	3	RvP	200	1564.57	2562.55	24108.5	3991.11	1.88044
Edinburgh	1	5	2017-08-28	9	1	Bb2068	200	1293.08	2760.87	23529.1	2984.56	2.35683
Edinburgh	1	5	2017-08-28	58	4	RvP	50	1600.07	2608.13	20295.5	4432.96	1.47101
Edinburgh	1	5	2017-08-28	42	3	Bb2067	100	2342.83	2894.25	25999.9	4832.87	1.53238
Edinburgh	1	5	2017-08-28	10	1	RvP	50	1353.48	2226.45	22780.8	3554.33	2.0179
Edinburgh	1	5	2017-08-28	59	4	Bb2067	50	2839.28	3369.72	24374	5967.87	1.17303
Edinburgh	1	5	2017-08-28	43	3	Alamo	200	1717.99	2809.65	22978.7	3416.41	1.88458
Edinburgh	1	5	2017-08-28	11	1	Alamo	50	1401.92	1985.11	25460.9	3350.03	2.30486
Edinburgh	1	5	2017-08-28	60	4	Alamo	200	1825.15	2775.09	20753	3340.32	1.67508
Edinburgh	1	5	2017-08-28	44	3	Bb2068	200	1488.92	2525.6	22537.6	3557.23	1.92124
Edinburgh	1	5	2017-08-28	12	1	Bb2067	50	2042.82	2620.24	29423.1	4359.94	1.95126
Edinburgh	1	5	2017-08-28	61	4	Bb2067	0	2409.17	3149.19	26849.7	5395.08	1.46902
Edinburgh	1	5	2017-08-28	45	3	Bb2068	100	1341.93	2368.14	22532.8	3609.03	1.98371
Edinburgh	1	5	2017-08-28	13	1	Bb2067	200	2553.13	2757.98	29155.1	4289.95	1.758
Edinburgh	1	5	2017-08-28	62	4	Alamo	50	1881.34	2903.83	22742	4151.34	1.60693
Edinburgh	1	5	2017-08-28	46	3	Bb2067	200	2647.54	3447.54	29038.6	4644.03	1.65191
Edinburgh	1	5	2017-08-28	14	1	RvP	200	1648.92	2544.88	24722.4	3791.06	1.94638
Edinburgh	1	5	2017-08-28	63	4	Bb2068	200	1543.48	2659.56	24098.6	3545.55	2.0279
Edinburgh	1	5	2017-08-28	47	3	Alamo	0	1527.87	2428.79	24330.4	3623.5	2.03001
Edinburgh	1	5	2017-08-28	15	1	Bb2068	0	1146.26	2048.82	23255.8	3226.82	2.32938
Edinburgh	1	5	2017-08-28	64	4	RvP	0	1496.1	2471.08	24115	3986.88	1.91508
Edinburgh	1	5	2017-08-28	48	3	RvP	100	1394.91	2462.75	23523.2	3555.27	2.05902
Edinburgh	1	5	2017-08-28	16	1	Alamo	100	1428.63	2203.95	23676.6	3091.66	2.22767
Edinburgh	1	6	2017-09-26	49	4	Bb2067	200	3478.45	4827.85	30277.2	4819.57	1.47016
Edinburgh	1	6	2017-09-26	33	3	Bb2067	50	3114.26	3970.86	30565.7	4773.24	1.58105
Edinburgh	1	6	2017-09-26	1	1	Alamo	200	2315.48	3604.85	31347.2	3061.87	2.33524
Edinburgh	1	6	2017-09-26	50	4	RvP	100	2177.85	3522.18	26948.2	3951.13	1.83125
Edinburgh	1	6	2017-09-26	34	3	RvP	0	1812.08	3141.39	29283.9	3659.7	2.25775
Edinburgh	1	6	2017-09-26	2	1	RvP	100	2091.26	3506.51	30728	3579.93	2.2408
Edinburgh	1	6	2017-09-26	51	4	Alamo	0	2098.61	3538.8	28461.2	3669.11	2.04601
Edinburgh	1	6	2017-09-26	35	3	Alamo	50	2473.06	3762.34	27227.6	4097.86	1.70686
Edinburgh	1	6	2017-09-26	3	1	Bb2067	0	2836.3	3484.78	33437	4363.26	1.8957
Edinburgh	1	6	2017-09-26	52	4	Bb2068	50	1632.67	3133.5	28116.5	3386.89	2.37051
Edinburgh	1	6	2017-09-26	36	3	Bb2068	0	1637.7	3222.03	29231.7	3488.25	2.42087
Edinburgh	1	6	2017-09-26	4	1	Bb2068	50	1674.34	2908.65	29521.8	3177.92	2.54778
Edinburgh	1	6	2017-09-26	53	4	Bb2068	100	1526.66	2913.82	25626.8	2961.92	2.39711
Edinburgh	1	6	2017-09-26	37	3	Bb2068	50	1731.55	3255.47	27788.5	3400.58	2.27668
Edinburgh	1	6	2017-09-26	5	1	Bb2067	100	3167.43	3988.12	34105.6	4460.53	1.80516
Edinburgh	1	6	2017-09-26	54	4	RvP	200	2124.04	3586.27	27039.7	3649.41	1.93778
Edinburgh	1	6	2017-09-26	38	3	Bb2067	0	2157.71	3133.58	26192.3	4158.35	1.73974
Edinburgh	1	6	2017-09-26	6	1	Bb2068	100	1321.7	2886.42	24396.7	2924.26	2.45001
Edinburgh	1	6	2017-09-26	55	4	Alamo	100	1770.08	3125.57	22706	3147.32	1.91845
Edinburgh	1	6	2017-09-26	39	3	Alamo	100	1694.72	3155.93	22820.1	2997.49	2.01934
Edinburgh	1	6	2017-09-26	7	1	RvP	0	1636.29	3144.6	25828.2	3640.16	2.08853
Edinburgh	1	6	2017-09-26	56	4	Bb2067	100	2416.55	3489.51	24798.5	4444.19	1.5079
Edinburgh	1	6	2017-09-26	40	3	RvP	50	1551.4	3106.47	23232.6	3484.02	1.97071
Edinburgh	1	6	2017-09-26	8	1	Alamo	0	1621.81	2860.61	23423.7	3141.82	2.06416
Edinburgh	1	6	2017-09-26	57	4	Bb2068	0	1221.42	2755.67	22826.3	3083.16	2.29521
Edinburgh	1	6	2017-09-26	41	3	RvP	200	1570.04	3237.64	25049.4	3073	2.26753
Edinburgh	1	6	2017-09-26	9	1	Bb2068	200	1255.27	2732.2	24902.6	2674.46	2.69024
Edinburgh	1	6	2017-09-26	58	4	RvP	50	1395	2827.07	20621.8	3098.71	1.95765
Edinburgh	1	6	2017-09-26	42	3	Bb2067	100	2459.27	3732.04	27268.1	4178.15	1.69745
Edinburgh	1	6	2017-09-26	10	1	RvP	50	1515.64	2761.18	24510.9	3132.58	2.23066
Edinburgh	1	6	2017-09-26	59	4	Bb2067	50	2417.95	3437.02	23332	4228.77	1.45552
Edinburgh	1	6	2017-09-26	43	3	Alamo	200	1861.32	3330.33	22407	3116.6	1.85654
Edinburgh	1	6	2017-09-26	11	1	Alamo	50	2012.11	2990.33	28737.1	3684.2	2.10347
Edinburgh	1	6	2017-09-26	60	4	Alamo	200	2261.02	3427.39	25833.5	3613.81	1.80335
Edinburgh	1	6	2017-09-26	44	3	Bb2068	200	1614.57	3043.65	27856.4	3157.55	2.45319
Edinburgh	1	6	2017-09-26	12	1	Bb2067	50	2821.9	3446.29	34209.6	4489.16	1.91783
Edinburgh	1	6	2017-09-26	61	4	Bb2067	0	2772.99	3555.62	31262.7	5020.25	1.67033
Edinburgh	1	6	2017-09-26	45	3	Bb2068	100	1576.6	3020.54	30093.8	3179.02	2.66909
Edinburgh	1	6	2017-09-26	13	1	Bb2067	200	2966.83	3193.62	34427.8	4039.17	1.97566
Edinburgh	1	6	2017-09-26	62	4	Alamo	50	2179.7	3301.59	28249.7	3631.71	2.00373
Edinburgh	1	6	2017-09-26	46	3	Bb2067	200	2993.46	4123.11	32523.7	4379.34	1.78944
Edinburgh	1	6	2017-09-26	14	1	RvP	200	2111.48	3449.14	33920.9	3760.21	2.40067
Edinburgh	1	6	2017-09-26	63	4	Bb2068	200	1572.58	2691.35	27771.9	3074.84	2.51131
Edinburgh	1	6	2017-09-26	47	3	Alamo	0	1827.67	3142.36	27735.3	3485.26	2.1873
Edinburgh	1	6	2017-09-26	15	1	Bb2068	0	1327.31	2508.41	30498.4	3103.49	2.95369
Edinburgh	1	6	2017-09-26	64	4	RvP	0	1870.89	3030.58	28684.7	4136.32	2.03589
Edinburgh	1	6	2017-09-26	48	3	RvP	100	1856.95	3408.53	29033.7	3761.26	2.18087
Edinburgh	1	6	2017-09-26	16	1	Alamo	100	2002.17	3015.57	30210.9	3135.87	2.40534
Edinburgh	1	7	2017-10-31	51	4	Alamo	0	2685.8	4818.15	29880.7	5483.69	1.54501
Edinburgh	1	7	2017-10-31	3	1	Bb2067	0	3276.17	4823.05	37442	5815.72	1.71067
Edinburgh	1	7	2017-10-31	52	4	Bb2068	50	2002.13	4325.32	32135.7	4513.71	2.10753
Edinburgh	1	7	2017-10-31	36	3	Bb2068	0	1894.54	4193.99	32079.7	4569.81	2.13702
Edinburgh	1	7	2017-10-31	4	1	Bb2068	50	2105.85	4590.65	37499.5	4570.74	2.38956
Edinburgh	1	7	2017-10-31	53	4	Bb2068	100	2068.83	4135.92	29135	4522.75	1.88206
Edinburgh	1	7	2017-10-31	37	3	Bb2068	50	2006.72	4585.6	34359.7	4640.61	2.21526
Edinburgh	1	7	2017-10-31	6	1	Bb2068	100	2027.76	4402.01	35802.4	4049.24	2.48209
Edinburgh	1	7	2017-10-31	7	1	RvP	0	2272.22	4511.56	33883	4756.93	2.04218
Edinburgh	1	7	2017-10-31	40	3	RvP	50	2432.94	4852.58	34400.4	5374.52	1.8784
Edinburgh	1	7	2017-10-31	8	1	Alamo	0	2630.62	4790.2	34336.1	4855.87	1.91418
Edinburgh	1	7	2017-10-31	57	4	Bb2068	0	1899.85	4110.61	31957.2	4674.77	2.09786
Edinburgh	1	7	2017-10-31	9	1	Bb2068	200	2040.57	4523.39	36375	4008.78	2.52839
Edinburgh	1	7	2017-10-31	58	4	RvP	50	2492.23	4729.49	30680.3	5209.62	1.68734
Edinburgh	1	7	2017-10-31	11	1	Alamo	50	2482.88	4406.37	32172.8	4251.9	1.97574
Edinburgh	1	7	2017-10-31	61	4	Bb2067	0	2941.93	4765.32	32313.6	5560.38	1.59072
Edinburgh	1	7	2017-10-31	45	3	Bb2068	100	2016.14	4371.57	33255.1	4235.02	2.25467
Edinburgh	1	7	2017-10-31	62	4	Alamo	50	2600.79	4686.15	32611.8	4656.74	1.86853
Edinburgh	1	7	2017-10-31	63	4	Bb2068	200	2011.43	4348.48	32057	4091.72	2.21776
Edinburgh	1	7	2017-10-31	47	3	Alamo	0	2363.92	4403.76	31982.3	4314.15	1.99606
Edinburgh	1	7	2017-10-31	15	1	Bb2068	0	1852.23	4185.81	35820.9	4192.1	2.5336
Edinburgh	1	7	2017-10-31	64	4	RvP	0	2216.15	4363.22	31120.2	4886.27	1.86756
Edinburgh	1	7	2017-10-31	16	1	Alamo	100	2800	4595.31	35211.5	4218.57	2.04253
Aberystwyth	2	1	2018-04-23	26	2	Bb2067	100	2678.14	5805.6	37782.2	6765.93	1.73175
Aberystwyth	2	1	2018-04-23	31	2	Bb2067	200	2932.95	5772.93	36482.7	5570.36	1.79678
Aberystwyth	2	1	2018-04-23	12	1	Bb2068	50	1332.77	2766.78	27219.7	4490.05	2.08605
Aberystwyth	2	1	2018-04-23	48	3	Bb2067	0	2018.07	3467.38	28604.1	5830.91	1.60074
Aberystwyth	2	1	2018-04-23	9	1	Bb2067	200	2906.54	5255.84	32251.7	5634.03	1.58534
Aberystwyth	2	1	2018-04-23	42	3	Bb2068	200	1812.94	3180.02	27730.8	4174.44	1.98397
Aberystwyth	2	1	2018-04-23	10	1	Alamo	200	2112.12	3212.06	30236	4555.15	1.92797
Aberystwyth	2	1	2018-04-23	43	3	Bb2067	100	2529.58	4328.13	29373.8	5878.65	1.49804
Aberystwyth	2	1	2018-04-23	8	1	Alamo	0	1516.68	2377.46	27507.3	5319.11	1.80285
Aberystwyth	2	1	2018-04-23	44	3	RvP	100	1928.07	3222.18	28569.1	5273.14	1.73235
Aberystwyth	2	1	2018-04-23	40	3	RvP	50	1799.96	2978.3	27322.3	5447.72	1.66396
Aberystwyth	2	1	2018-04-23	45	3	RvP	0	1433.38	2545.52	25433.3	5874.36	1.58236
Aberystwyth	2	1	2018-04-23	13	1	RvP	100	1907.49	3338.88	29372.3	5247.87	1.79362
Aberystwyth	2	1	2018-04-23	46	3	Bb2068	50	1926.05	3840.58	32183.5	5648.23	1.8693
Aberystwyth	2	1	2018-04-23	14	1	Bb2068	100	1675.02	3268.7	29921.8	4610.92	2.08002
Aberystwyth	2	1	2018-04-23	47	3	Alamo	0	1548.46	2748.53	27105	5211.95	1.78901
Aberystwyth	2	1	2018-04-23	15	1	Bb2067	100	2213.75	3719.8	28356.2	5585.74	1.57355
Aberystwyth	2	1	2018-04-23	11	1	RvP	200	2161.28	3608.79	30345.3	4869.4	1.84424
Aberystwyth	2	1	2018-04-23	4	1	Alamo	50	1777.58	2685.78	28695.3	5053.62	1.84192
Aberystwyth	2	1	2018-04-23	32	2	RvP	0	1509.99	2550.44	31399.4	5564.06	1.99817
Aberystwyth	2	1	2018-04-23	33	3	Bb2068	0	1317.6	2849.15	28826.3	4926.21	2.08123
Aberystwyth	2	1	2018-04-23	34	3	Bb2067	50	2192.82	3659.24	30200.3	6388.31	1.54721
Aberystwyth	2	1	2018-04-23	2	1	Bb2067	0	1889	2701.01	28782.6	5788.09	1.65697
Aberystwyth	2	1	2018-04-23	35	3	RvP	200	2212.93	3414.27	28634.1	5699.77	1.56982
Aberystwyth	2	1	2018-04-23	41	3	Alamo	200	2291.42	3254.71	27681.6	4867.04	1.64105
Aberystwyth	2	1	2018-04-23	36	3	Alamo	100	1921.87	2873.85	26178.1	4889.64	1.66492
Aberystwyth	2	1	2018-04-23	1	1	Bb2068	200	1556.39	2691.81	28358.9	3883.14	2.25362
Aberystwyth	2	1	2018-04-23	37	3	Alamo	50	2082.24	2463.45	25485.3	5200.64	1.51283
Aberystwyth	2	1	2018-04-23	5	1	RvP	0	1316.26	2254.43	27427.7	5526.55	1.82637
Aberystwyth	2	1	2018-04-23	38	3	Bb2068	100	1667.14	3086.29	28953.6	4517.25	2.04226
Aberystwyth	2	1	2018-04-23	6	1	Bb2068	0	1320.51	2771.22	28723.5	5020.33	2.04531
Aberystwyth	2	1	2018-04-23	39	3	Bb2067	200	2831.66	4550.38	31176.1	6351.81	1.44983
Aberystwyth	2	1	2018-04-23	7	1	Bb2067	50	2177.89	3958.59	30478.5	5923.81	1.64174
Aberystwyth	2	1	2018-04-23	3	1	RvP	50	1682.62	2491.69	27814.4	5006.42	1.83213
Aberystwyth	2	1	2018-04-23	16	1	Alamo	100	1811.7	3149.56	28469.4	4675.79	1.90409
Aberystwyth	2	1	2018-04-23	57	4	RvP	200	2342.63	3610.76	31671.7	5238.9	1.78347
Aberystwyth	2	1	2018-04-23	25	2	Alamo	0	1756.17	2831.67	32782.7	5816.76	1.9285
Aberystwyth	2	1	2018-04-23	58	4	Alamo	100	2331.24	3945.48	32382.5	4958.6	1.88545
Aberystwyth	2	1	2018-04-23	59	4	Bb2068	100	1575.12	3234.28	30382	4018.84	2.3536
Aberystwyth	2	1	2018-04-23	24	2	Bb2067	0	2127.45	3369.23	32500.3	5998.06	1.75229
Aberystwyth	2	1	2018-04-23	60	4	Bb2067	50	2372.94	4273.99	34334.4	6240.48	1.73317
Aberystwyth	2	1	2018-04-23	27	2	Bb2068	50	1721.74	3610.21	32086	5250.11	2.03298
Aberystwyth	2	1	2018-04-23	61	4	Alamo	50	2016.56	3071.19	29490.5	5531.64	1.70656
Aberystwyth	2	1	2018-04-23	29	2	Alamo	100	2252.27	3709.24	33401.8	5413.81	1.87556
Aberystwyth	2	1	2018-04-23	62	4	Bb2067	100	2176.34	4319.33	33451.5	5339.71	1.92027
Aberystwyth	2	1	2018-04-23	30	2	Bb2068	0	1523.59	2965.73	31051.1	6093.58	1.84927
Aberystwyth	2	1	2018-04-23	63	4	RvP	0	1613.92	2808.3	30905.3	6014.32	1.8258
Aberystwyth	2	1	2018-04-23	64	4	Bb2068	50	1659.34	2740.12	31177.5	5752.11	1.88253
Aberystwyth	2	1	2018-04-23	51	4	RvP	100	2280.46	3540.83	28249.4	5514	1.56115
Aberystwyth	2	1	2018-04-23	49	4	Bb2067	200	3044.74	4755.76	31032.2	6752.47	1.35096
Aberystwyth	2	1	2018-04-23	28	2	RvP	100	2095.77	3729.45	33188.6	5734.36	1.85091
Aberystwyth	2	1	2018-04-23	56	4	Bb2068	200	1966.26	3090.29	31031.9	5998.76	1.72111
Aberystwyth	2	1	2018-04-23	17	2	Bb2068	100	1896.39	3318.59	29116.8	5086.47	1.81691
Aberystwyth	2	1	2018-04-23	18	2	Alamo	50	1803.05	2965.29	28168.3	4981.88	1.81485
Aberystwyth	2	1	2018-04-23	19	2	RvP	200	2305.87	3479.5	29336.5	5506.54	1.61523
Aberystwyth	2	1	2018-04-23	52	4	Bb2068	0	1252.45	2759.25	29202.7	5335.12	2.02251
Aberystwyth	2	1	2018-04-23	20	2	Bb2067	50	2302.56	3867.99	31239.1	6456.27	1.56158
Aberystwyth	2	1	2018-04-23	53	4	Alamo	0	1590.45	2641.24	29756.9	5565.54	1.86262
Aberystwyth	2	1	2018-04-23	21	2	Bb2068	200	1648.39	3327.15	27961.7	4494.72	1.98691
Aberystwyth	2	1	2018-04-23	54	4	Bb2067	0	2092.35	3130.16	30122.1	6499.72	1.55163
Aberystwyth	2	1	2018-04-23	22	2	Alamo	200	2176.43	3470.93	27805.8	5110.42	1.63822
Aberystwyth	2	1	2018-04-23	55	4	RvP	50	1957.59	3434.55	30495.4	6112.17	1.6734
Aberystwyth	2	1	2018-04-23	23	2	RvP	50	1740.02	3321.57	28436.2	5321.32	1.77943
Aberystwyth	2	1	2018-04-23	50	4	Alamo	200	2229.37	3326.4	27859.4	4731.16	1.69839
Aberystwyth	2	2	2018-05-31	15	1	Bb2067	100	2023.42	3308.23	28116	5928.29	1.55539
Aberystwyth	2	2	2018-05-31	11	1	RvP	200	1798.37	2830.76	23960.8	4675.3	1.60726
Aberystwyth	2	2	2018-05-31	41	3	Alamo	200	2159.99	3033.09	23191	4601.43	1.45607
Aberystwyth	2	2	2018-05-31	9	1	Bb2067	200	2583.1	3454.8	25368.4	6021.2	1.26472
Aberystwyth	2	2	2018-05-31	42	3	Bb2068	200	2044.56	2552.11	26036.2	4535.74	1.68764
Aberystwyth	2	2	2018-05-31	10	1	Alamo	200	2075.96	3169.95	25029.8	4937.38	1.53442
Aberystwyth	2	2	2018-05-31	43	3	Bb2067	100	2410.7	3164.69	25333	5686.18	1.34391
Aberystwyth	2	2	2018-05-31	44	3	RvP	100	1715.13	2646.71	25662.6	4939.42	1.69331
Aberystwyth	2	2	2018-05-31	12	1	Bb2068	50	1473.35	2717.45	26040.9	5026.74	1.79002
Aberystwyth	2	2	2018-05-31	45	3	RvP	0	1566.83	2472.72	25604.2	5575.79	1.60832
Aberystwyth	2	2	2018-05-31	13	1	RvP	100	1657.62	2327.86	24335.3	5127.52	1.58667
Aberystwyth	2	2	2018-05-31	46	3	Bb2068	50	1711.47	2643.51	25410.4	5452.99	1.57383
Aberystwyth	2	2	2018-05-31	47	3	Alamo	0	1419.72	2303.24	24874.9	4593.71	1.83845
Aberystwyth	2	2	2018-05-31	14	1	Bb2068	100	1752.67	2276.75	23947.9	4943.37	1.56688
Aberystwyth	2	2	2018-05-31	37	3	Alamo	50	1940.51	2238.18	23837.6	5308.33	1.43598
Aberystwyth	2	2	2018-05-31	25	2	Alamo	0	1585.77	2117.85	23893.1	5539.45	1.50178
Aberystwyth	2	2	2018-05-31	1	1	Bb2068	200	1641.53	2538.65	24953.3	5713.03	1.51896
Aberystwyth	2	2	2018-05-31	48	3	Bb2067	0	1813.7	2498.92	26171.3	6454.81	1.42011
Aberystwyth	2	2	2018-05-31	2	1	Bb2067	0	1898.15	2433.97	25557.5	5679.22	1.48698
Aberystwyth	2	2	2018-05-31	35	3	RvP	200	1896.18	2477.06	25284.9	4986.59	1.59729
Aberystwyth	2	2	2018-05-31	3	1	RvP	50	1732.31	2430.91	25104.8	5423.48	1.55399
Aberystwyth	2	2	2018-05-31	34	3	Bb2067	50	2244.72	2902.15	26606.1	7459.21	1.22184
Aberystwyth	2	2	2018-05-31	4	1	Alamo	50	1828.33	2682.98	26490.7	4995.07	1.69507
Aberystwyth	2	2	2018-05-31	8	1	Alamo	0	1558.81	2402.81	23150.9	4788.72	1.61236
Aberystwyth	2	2	2018-05-31	5	1	RvP	0	1388.44	2522.57	24874.5	5230.07	1.69544
Aberystwyth	2	2	2018-05-31	38	3	Bb2068	100	2357.45	3209.02	28605.1	5816.89	1.51079
Aberystwyth	2	2	2018-05-31	6	1	Bb2068	0	2183.68	3024.34	28468.4	6288.04	1.4755
Aberystwyth	2	2	2018-05-31	39	3	Bb2067	200	1746.69	2840.9	26979	5940.14	1.56769
Aberystwyth	2	2	2018-05-31	7	1	Bb2067	50	2122.92	2924.3	27829.5	5805.88	1.53264
Aberystwyth	2	2	2018-05-31	40	3	RvP	50	1862.86	2619.73	23914.5	5564.49	1.41924
Aberystwyth	2	2	2018-05-31	36	3	Alamo	100	1865.51	2649.07	25053.5	5070.35	1.57623
Aberystwyth	2	2	2018-05-31	62	4	Bb2067	100	1742.34	3159.25	25965.2	5819.2	1.53102
Aberystwyth	2	2	2018-05-31	24	2	Bb2067	0	1859.41	2534.24	25841.2	7110.75	1.30143
Aberystwyth	2	2	2018-05-31	59	4	Bb2068	100	1731.55	2566.17	24033.6	5446.66	1.48375
Aberystwyth	2	2	2018-05-31	27	2	Bb2068	50	1700.45	2690.53	24553.6	6067.22	1.41858
Aberystwyth	2	2	2018-05-31	60	4	Bb2067	50	1929.35	2814.5	28409.8	6290.82	1.53722
Aberystwyth	2	2	2018-05-31	28	2	RvP	100	1799.22	2302.02	23955.6	5325.42	1.48066
Aberystwyth	2	2	2018-05-31	58	4	Alamo	100	2104.94	2671	25689.6	5918.24	1.40233
Aberystwyth	2	2	2018-05-31	29	2	Alamo	100	1922.04	2640.84	22973.3	5444.22	1.36697
Aberystwyth	2	2	2018-05-31	57	4	RvP	200	2499.47	3071.7	24552.3	5670	1.28518
Aberystwyth	2	2	2018-05-31	30	2	Bb2068	0	1529.73	2362.53	23919.9	6193.48	1.40658
Aberystwyth	2	2	2018-05-31	63	4	RvP	0	1946.58	2330.27	25209.3	6010.58	1.4013
Aberystwyth	2	2	2018-05-31	31	2	Bb2067	200	2139.85	2983.11	24945	5801.42	1.37033
Aberystwyth	2	2	2018-05-31	64	4	Bb2068	50	1742.35	2528.26	26162.4	6007	1.51002
Aberystwyth	2	2	2018-05-31	33	3	Bb2068	0	1519.15	2621.24	25082.4	5892.5	1.53087
Aberystwyth	2	2	2018-05-31	19	2	RvP	200	1825.89	2803.22	23884.5	5347.44	1.46461
Aberystwyth	2	2	2018-05-31	61	4	Alamo	50	1849.86	2445.47	22995.5	5010.25	1.46217
Aberystwyth	2	2	2018-05-31	21	2	Bb2068	200	1744.8	2747.4	24135.7	5230.6	1.52575
Aberystwyth	2	2	2018-05-31	49	4	Bb2067	200	2295.55	3537.83	27874	5785.42	1.49272
Aberystwyth	2	2	2018-05-31	17	2	Bb2068	100	1557.29	2284.51	22881.9	4296.74	1.70842
Aberystwyth	2	2	2018-05-31	50	4	Alamo	200	2105.18	2790.8	23484.4	4676.46	1.47727
Aberystwyth	2	2	2018-05-31	18	2	Alamo	50	1608.01	2069	23440.1	4443.19	1.69334
Aberystwyth	2	2	2018-05-31	51	4	RvP	100	2214.52	2817.34	25406.1	5693.45	1.3934
Aberystwyth	2	2	2018-05-31	26	2	Bb2067	100	1791.42	3103.57	26175.5	5029.72	1.6804
Aberystwyth	2	2	2018-05-31	53	4	Alamo	0	1683.49	2341.5	24998.9	4845.05	1.68123
Aberystwyth	2	2	2018-05-31	16	1	Alamo	100	2170.19	3120.37	26106.1	5457.26	1.4808
Aberystwyth	2	2	2018-05-31	54	4	Bb2067	0	1891.44	2532.18	27941.5	5848.33	1.59703
Aberystwyth	2	2	2018-05-31	22	2	Alamo	200	2012.39	2530.91	24384.6	4749.32	1.54913
Aberystwyth	2	2	2018-05-31	55	4	RvP	50	1981.76	2584.32	24494.4	5854.7	1.37617
Aberystwyth	2	2	2018-05-31	23	2	RvP	50	2139.28	2596.88	23164.8	4228.04	1.53085
Aberystwyth	2	2	2018-05-31	56	4	Bb2068	200	2255.35	2810.94	26330.4	5971.67	1.3926
Aberystwyth	2	2	2018-05-31	32	2	RvP	0	1558.42	2199.62	23531.8	5867.14	1.42953
Aberystwyth	2	2	2018-05-31	52	4	Bb2068	0	1901.79	3062.35	26279.9	6009.91	1.47272
Aberystwyth	2	2	2018-05-31	20	2	Bb2067	50	2122.77	2824.94	25717.1	7171.67	1.23508
Aberystwyth	2	3	2018-07-05	45	3	RvP	0	1753	2054.56	15413.8	7286.12	0.776288
Aberystwyth	2	3	2018-07-05	9	1	Bb2067	200	2738.7	3040.38	18797.9	7609.61	0.79456
Aberystwyth	2	3	2018-07-05	42	3	Bb2068	200	2139.31	2893.23	16820.4	6418.07	0.866806
Aberystwyth	2	3	2018-07-05	10	1	Alamo	200	2202.74	2945.34	16644.5	6732.34	0.823076
Aberystwyth	2	3	2018-07-05	43	3	Bb2067	100	2395.32	3148.95	17644.7	7583.1	0.784149
Aberystwyth	2	3	2018-07-05	11	1	RvP	200	1842.86	2639.15	16022.1	6426.65	0.867557
Aberystwyth	2	3	2018-07-05	48	3	Bb2067	0	2776.11	3644.45	19683.6	8909.85	0.747985
Aberystwyth	2	3	2018-07-05	12	1	Bb2068	50	1694.62	2795.02	17303.9	6656.46	0.938415
Aberystwyth	2	3	2018-07-05	40	3	RvP	50	1823.2	2339.97	14808.6	7244.1	0.740445
Aberystwyth	2	3	2018-07-05	13	1	RvP	100	1787.34	2718.77	15903.9	6621.97	0.851821
Aberystwyth	2	3	2018-07-05	46	3	Bb2068	50	2246.88	2622.48	18422.9	7004.32	0.88169
Aberystwyth	2	3	2018-07-05	14	1	Bb2068	100	1755	2472.55	15491.7	6300.6	0.863559
Aberystwyth	2	3	2018-07-05	47	3	Alamo	0	1615.41	2084.94	16193.8	6246.06	0.931539
Aberystwyth	2	3	2018-07-05	15	1	Bb2067	100	2797.35	3667.6	19934.5	9109.05	0.744587
Aberystwyth	2	3	2018-07-05	44	3	RvP	100	1757.55	2292.09	16982.2	6834.98	0.894258
Aberystwyth	2	3	2018-07-05	36	3	Alamo	100	2194.68	2446.39	16225.4	7326.28	0.75979
Aberystwyth	2	3	2018-07-05	19	2	RvP	200	1975.52	2663.88	16737	7137.88	0.825193
Aberystwyth	2	3	2018-07-05	33	3	Bb2068	0	2177.84	2751.96	19493.4	7433.57	0.906232
Aberystwyth	2	3	2018-07-05	1	1	Bb2068	200	2084.81	2671.99	18408.3	7119.14	0.893713
Aberystwyth	2	3	2018-07-05	34	3	Bb2067	50	2471.36	3173.35	19058.4	8612.94	0.769859
Aberystwyth	2	3	2018-07-05	2	1	Bb2067	0	2341.62	3090.21	18806	8131.84	0.803686
Aberystwyth	2	3	2018-07-05	41	3	Alamo	200	2751.42	3152.22	16628.3	7924.17	0.683931
Aberystwyth	2	3	2018-07-05	3	1	RvP	50	1827.21	2643.65	16781	6946.84	0.863552
Aberystwyth	2	3	2018-07-05	8	1	Alamo	0	2080.94	2244.92	17750.5	7182.23	0.857172
Aberystwyth	2	3	2018-07-05	4	1	Alamo	50	1932.08	2576.21	16932.3	6458.97	0.899788
Aberystwyth	2	3	2018-07-05	37	3	Alamo	50	2136.16	2726.83	15244.5	7176.23	0.730305
Aberystwyth	2	3	2018-07-05	5	1	RvP	0	1829.3	2690.63	18619.5	7066.3	0.946478
Aberystwyth	2	3	2018-07-05	38	3	Bb2068	100	1768.71	2294.85	18725.7	6331.88	1.03775
Aberystwyth	2	3	2018-07-05	39	3	Bb2067	200	2932.25	3216.07	19619.7	9083.23	0.722476
Aberystwyth	2	3	2018-07-05	7	1	Bb2067	50	2402.09	3188.42	18548.1	8075.98	0.789778
Aberystwyth	2	3	2018-07-05	35	3	RvP	200	2060.99	2772.8	14727.6	7126.05	0.717217
Aberystwyth	2	3	2018-07-05	54	4	Bb2067	0	2524.59	2687.5	18356.9	8706.8	0.731056
Aberystwyth	2	3	2018-07-05	26	2	Bb2067	100	2145.41	2942.6	19106.6	7887.42	0.857127
Aberystwyth	2	3	2018-07-05	58	4	Alamo	100	2456.95	2891.2	18599.7	7966.7	0.793214
Aberystwyth	2	3	2018-07-05	25	2	Alamo	0	1828.68	2350.5	16928.8	6658.32	0.896921
Aberystwyth	2	3	2018-07-05	57	4	RvP	200	2107.32	2612.63	16393.5	7038.38	0.799199
Aberystwyth	2	3	2018-07-05	56	4	Bb2068	200	2374.55	2578.28	19267.7	8933.3	0.768576
Aberystwyth	2	3	2018-07-05	59	4	Bb2068	100	2118.1	2909.93	19172.8	7845.59	0.866683
Aberystwyth	2	3	2018-07-05	22	2	Alamo	200	2187.99	3119.03	15591.4	7092.11	0.746833
Aberystwyth	2	3	2018-07-05	24	2	Bb2067	0	2270.62	3035.81	17020.5	7360.45	0.785581
Aberystwyth	2	3	2018-07-05	21	2	Bb2068	200	1873.04	2886.61	17611.1	6728.44	0.919454
Aberystwyth	2	3	2018-07-05	53	4	Alamo	0	1939.04	2251.95	15314.6	6602.03	0.800988
Aberystwyth	2	3	2018-07-05	16	1	Alamo	100	2248.65	2575.38	18514.8	7445.54	0.850803
Aberystwyth	2	3	2018-07-05	6	1	Bb2068	0	2067.38	2759.11	19701.9	7142.43	0.957012
Aberystwyth	2	3	2018-07-05	52	4	Bb2068	0	2212.13	2741.83	18610.3	7615.57	0.846856
Aberystwyth	2	3	2018-07-05	20	2	Bb2067	50	2306.25	2839.37	17400.8	8093.6	0.749669
Aberystwyth	2	3	2018-07-05	55	4	RvP	50	1830.67	2491.86	14402.1	7309.45	0.714704
Aberystwyth	2	3	2018-07-05	63	4	RvP	0	2160.59	2401.75	15418.4	7625.86	0.706296
Aberystwyth	2	3	2018-07-05	17	2	Bb2068	100	1874.35	2620.71	15401.5	6057.49	0.862874
Aberystwyth	2	3	2018-07-05	50	4	Alamo	200	2320.08	2745.59	16060.2	6922.16	0.765861
Aberystwyth	2	3	2018-07-05	49	4	Bb2067	200	2239.25	2790.95	20607.8	6711.75	1.01518
Aberystwyth	2	3	2018-07-05	23	2	RvP	50	1762.18	2694.63	16716.3	7134.99	0.853286
Aberystwyth	2	3	2018-07-05	27	2	Bb2068	50	2338.38	3137.52	19754.7	8513.11	0.818574
Aberystwyth	2	3	2018-07-05	51	4	RvP	100	2070.02	2968.95	13849.4	7685.73	0.639536
Aberystwyth	2	3	2018-07-05	32	2	RvP	0	1730.61	2051.72	14965.5	7337.52	0.75264
Aberystwyth	2	3	2018-07-05	31	2	Bb2067	200	2615.64	3002.59	18510.1	8183.91	0.759147
Aberystwyth	2	3	2018-07-05	18	2	Alamo	50	1908.16	2619.25	15589.3	6657.51	0.814975
Aberystwyth	2	3	2018-07-05	30	2	Bb2068	0	1594.55	2444.73	17897.4	7330.25	0.921022
Aberystwyth	2	3	2018-07-05	62	4	Bb2067	100	2525.87	2805.08	19017.5	8548.58	0.766664
Aberystwyth	2	3	2018-07-05	29	2	Alamo	100	2581.01	2767.5	18855	7735.08	0.805915
Aberystwyth	2	3	2018-07-05	61	4	Alamo	50	2127.17	2302.57	14426.3	7352.85	0.680814
Aberystwyth	2	3	2018-07-05	28	2	RvP	100	1855.64	2843.56	15693.8	7169.99	0.786284
Aberystwyth	2	3	2018-07-05	60	4	Bb2067	50	2363.82	2766.37	17552.8	8354.01	0.734287
Aberystwyth	2	3	2018-07-05	64	4	Bb2068	50	2081.72	2471.62	16006.5	7392.59	0.757843
Aberystwyth	2	5	2018-09-27	7	1	Bb2067	50	3398.38	3955.74	28219.7	7350.04	1.11654
Aberystwyth	2	5	2018-09-27	40	3	RvP	50	3010.77	3593.26	28197.8	6662.1	1.24302
Aberystwyth	2	5	2018-09-27	38	3	Bb2068	100	3049.09	3547.17	28603.8	5928.45	1.33808
Aberystwyth	2	5	2018-09-27	39	3	Bb2067	200	3529.84	4190.74	30258.5	6252.32	1.28457
Aberystwyth	2	5	2018-09-27	8	1	Alamo	0	2743.49	3603.18	29132.7	6236.88	1.38758
Aberystwyth	2	5	2018-09-27	41	3	Alamo	200	3772.91	4079.93	26742.2	6993.01	1.03722
Aberystwyth	2	5	2018-09-27	6	1	Bb2068	0	2838.76	3499.27	28513.6	6246.17	1.33741
Aberystwyth	2	5	2018-09-27	5	1	RvP	0	2700.35	3849.14	31282.6	6833.44	1.42061
Aberystwyth	2	5	2018-09-27	37	3	Alamo	50	3086.92	3709.61	27585.8	6585.5	1.21094
Aberystwyth	2	5	2018-09-27	4	1	Alamo	50	3054.8	3767.17	29629.3	5955.91	1.3814
Aberystwyth	2	5	2018-09-27	36	3	Alamo	100	3138.91	3712.08	28755.1	5806.7	1.34193
Aberystwyth	2	5	2018-09-27	3	1	RvP	50	3038.54	3848.49	28837.9	6130.12	1.32672
Aberystwyth	2	5	2018-09-27	2	1	Bb2067	0	3255.18	3908.52	27974.6	7612.04	1.10464
Aberystwyth	2	5	2018-09-27	9	1	Bb2067	200	3758.07	4448.93	29409	6486.18	1.18844
Aberystwyth	2	5	2018-09-27	50	4	Alamo	200	3400.45	3404	28655	6484.54	1.2146
Aberystwyth	2	5	2018-09-27	34	3	Bb2067	50	3268.25	4294.31	28459.4	6826.57	1.19406
Aberystwyth	2	5	2018-09-27	1	1	Bb2068	200	3379.73	4177.32	28816.3	7521.34	1.12791
Aberystwyth	2	5	2018-09-27	35	3	RvP	200	3463.99	4181.79	29087.8	6774.34	1.19398
Aberystwyth	2	5	2018-09-27	14	1	Bb2068	100	3213.15	3778.27	28586.6	6796.04	1.21143
Aberystwyth	2	5	2018-09-27	25	2	Alamo	0	3054.56	3388.86	28475.9	6856.01	1.22719
Aberystwyth	2	5	2018-09-27	33	3	Bb2068	0	3019.35	3130.2	29511.6	6714.7	1.29351
Aberystwyth	2	5	2018-09-27	51	4	RvP	100	3565.54	4405.38	27866.7	7498.92	1.06759
Aberystwyth	2	5	2018-09-27	18	2	Alamo	50	3145.96	3561.43	28374.8	6672.83	1.22618
Aberystwyth	2	5	2018-09-27	17	2	Bb2068	100	3231.49	3911.86	28811.4	6862.89	1.21124
Aberystwyth	2	5	2018-09-27	16	1	Alamo	100	3373.31	3327.48	29481.7	6310.16	1.27271
Aberystwyth	2	5	2018-09-27	48	3	Bb2067	0	3302.14	3503.32	29813.8	7806.47	1.15311
Aberystwyth	2	5	2018-09-27	49	4	Bb2067	200	3722.66	4009.03	27357.2	6840.18	1.08034
Aberystwyth	2	5	2018-09-27	47	3	Alamo	0	2914.51	3559.58	30254	6865.6	1.32855
Aberystwyth	2	5	2018-09-27	42	3	Bb2068	200	3482.13	4100.05	28749.9	6112.27	1.24304
Aberystwyth	2	5	2018-09-27	46	3	Bb2068	50	3536.36	3986.2	28316.6	7140.33	1.11884
Aberystwyth	2	5	2018-09-27	13	1	RvP	100	3179.2	3783.01	29690.6	6811.3	1.26247
Aberystwyth	2	5	2018-09-27	45	3	RvP	0	2730	3463.53	28465.9	6656.59	1.30753
Aberystwyth	2	5	2018-09-27	12	1	Bb2068	50	2983.63	3905.73	30198.4	6792.84	1.32144
Aberystwyth	2	5	2018-09-27	44	3	RvP	100	3201.88	3631.55	29059	6643.69	1.24911
Aberystwyth	2	5	2018-09-27	11	1	RvP	200	3372.47	4331.6	29515.8	6384.22	1.26643
Aberystwyth	2	5	2018-09-27	43	3	Bb2067	100	3556.93	4478.44	29870.8	7012.48	1.18886
Aberystwyth	2	5	2018-09-27	10	1	Alamo	200	3444.49	3767.92	28214.4	6118.79	1.22563
Aberystwyth	2	5	2018-09-27	15	1	Bb2067	100	3393.53	3886.45	29645	9137.29	1.03128
Aberystwyth	2	5	2018-09-27	27	2	Bb2068	50	3437.62	4195.2	29369.6	7978.01	1.10306
Aberystwyth	2	5	2018-09-27	20	2	Bb2067	50	3555.41	4306.71	28077.6	7124.47	1.10807
Aberystwyth	2	5	2018-09-27	53	4	Alamo	0	3044.99	3973.71	29787.7	6945.49	1.27582
Aberystwyth	2	5	2018-09-27	54	4	Bb2067	0	3518.42	3743.09	29847.3	7326.48	1.16526
Aberystwyth	2	5	2018-09-27	24	2	Bb2067	0	3265.31	3961.22	29454.1	7614.16	1.16138
Aberystwyth	2	5	2018-09-27	55	4	RvP	50	3242.25	4100.39	28101.6	7500.29	1.12115
Aberystwyth	2	5	2018-09-27	23	2	RvP	50	3065.02	3676.21	27437.2	7458.42	1.12387
Aberystwyth	2	5	2018-09-27	56	4	Bb2068	200	3521.15	3978.05	29457.5	7329.12	1.14941
Aberystwyth	2	5	2018-09-27	57	4	RvP	200	3211.99	3851.04	28099.2	6868.13	1.18391
Aberystwyth	2	5	2018-09-27	58	4	Alamo	100	3405.86	3672.14	28753.1	6905.99	1.17687
Aberystwyth	2	5	2018-09-27	52	4	Bb2068	0	3299.47	3856.54	28655.3	7520.13	1.13317
Aberystwyth	2	5	2018-09-27	59	4	Bb2068	100	3381.74	4227.94	28792.2	7307.73	1.14536
Aberystwyth	2	5	2018-09-27	21	2	Bb2068	200	3275.74	4013.62	29607.1	6670.32	1.25702
Aberystwyth	2	5	2018-09-27	60	4	Bb2067	50	3737.14	4045.6	28674.3	7477.74	1.07745
Aberystwyth	2	5	2018-09-27	28	2	RvP	100	3678.48	4444.02	28103.2	7667.11	1.04886
Aberystwyth	2	5	2018-09-27	61	4	Alamo	50	3453.68	3661.5	26589.8	6899.23	1.0821
Aberystwyth	2	5	2018-09-27	29	2	Alamo	100	3626.55	3829.57	27201.1	6909.88	1.08158
Aberystwyth	2	5	2018-09-27	62	4	Bb2067	100	3689.62	3764.03	28761.9	7569.32	1.07969
Aberystwyth	2	5	2018-09-27	30	2	Bb2068	0	3309.9	3528.01	28384.2	7763	1.10036
Aberystwyth	2	5	2018-09-27	63	4	RvP	0	3090.91	3360.85	28040.4	7591	1.13271
Aberystwyth	2	5	2018-09-27	31	2	Bb2067	200	4251.52	4754.93	29681	7825.1	1.0254
Aberystwyth	2	5	2018-09-27	64	4	Bb2068	50	3308.88	4149.85	29332.7	7007.66	1.2062
Aberystwyth	2	5	2018-09-27	32	2	RvP	0	2483.01	2422.64	20934.6	5549.21	1.11262
Aberystwyth	2	5	2018-09-27	26	2	Bb2067	100	3746.58	4471.41	30909.5	7952.2	1.12116
Aberystwyth	2	5	2018-09-27	19	2	RvP	200	3735.01	3821.33	27240.7	7735.17	1.00487
Aberystwyth	2	5	2018-09-27	22	2	Alamo	200	3617.01	3986.76	27524.1	6458.09	1.13561
Aberystwyth	2	6	2018-10-23	9	1	Bb2067	200	3289.75	4106	29927.2	5910.71	1.35316
Aberystwyth	2	6	2018-10-23	42	3	Bb2068	200	3103.54	3737.55	27544.6	5693.58	1.30582
Aberystwyth	2	6	2018-10-23	10	1	Alamo	200	3197.76	3601.79	26959.1	5312.52	1.30532
Aberystwyth	2	6	2018-10-23	43	3	Bb2067	100	3177.64	4151.82	30466.7	6033.95	1.38509
Aberystwyth	2	6	2018-10-23	11	1	RvP	200	2994.88	3837.23	29439.8	5650.51	1.42497
Aberystwyth	2	6	2018-10-23	44	3	RvP	100	2883.79	3810.37	29926.8	6090.56	1.41423
Aberystwyth	2	6	2018-10-23	45	3	RvP	0	2281.68	3390.98	29742.6	5737.56	1.60465
Aberystwyth	2	6	2018-10-23	40	3	RvP	50	2803.07	3751.97	28974.2	5749.6	1.43179
Aberystwyth	2	6	2018-10-23	19	2	RvP	200	3093.59	4208.05	27727.1	6184.12	1.25925
Aberystwyth	2	6	2018-10-23	39	3	Bb2067	200	3177.22	4028.45	29214	5616.63	1.37928
Aberystwyth	2	6	2018-10-23	6	1	Bb2068	0	3082.66	3885.6	31278.1	5580.91	1.50327
Aberystwyth	2	6	2018-10-23	38	3	Bb2068	100	2782.16	4129.99	31866.8	5623.05	1.59957
Aberystwyth	2	6	2018-10-23	5	1	RvP	0	2615.54	3539.32	29620.1	6074.15	1.46156
Aberystwyth	2	6	2018-10-23	37	3	Alamo	50	2782.14	3452.13	27577.1	5383.21	1.41755
Aberystwyth	2	6	2018-10-23	12	1	Bb2068	50	2757.43	3942.32	32184	6459.64	1.49869
Aberystwyth	2	6	2018-10-23	4	1	Alamo	50	2936.77	3665.3	29402.6	5583.11	1.44544
Aberystwyth	2	6	2018-10-23	18	2	Alamo	50	2923.83	3499.69	26743.6	5505.6	1.32731
Aberystwyth	2	6	2018-10-23	50	4	Alamo	200	3153.1	3709.96	28169.5	4996.78	1.41601
Aberystwyth	2	6	2018-10-23	17	2	Bb2068	100	2969.92	3928.34	29423.7	6218.17	1.35672
Aberystwyth	2	6	2018-10-23	13	1	RvP	100	2955.7	3613.47	28567.2	5802.48	1.37141
Aberystwyth	2	6	2018-10-23	49	4	Bb2067	200	3655.53	4500.09	30997.7	6158.25	1.30373
Aberystwyth	2	6	2018-10-23	16	1	Alamo	100	2804.3	3718.08	29661.4	5296.07	1.53247
Aberystwyth	2	6	2018-10-23	41	3	Alamo	200	3275.11	3732.34	27980.8	5109.52	1.36451
Aberystwyth	2	6	2018-10-23	15	1	Bb2067	100	3113.5	4078.65	29550.6	7461.37	1.20247
Aberystwyth	2	6	2018-10-23	8	1	Alamo	0	2564.94	3291.33	29111.4	5542	1.52695
Aberystwyth	2	6	2018-10-23	47	3	Alamo	0	2426.47	3541.11	30567.8	5656.19	1.62229
Aberystwyth	2	6	2018-10-23	55	4	RvP	50	2803.25	3560.12	28436.3	6143.98	1.3537
Aberystwyth	2	6	2018-10-23	14	1	Bb2068	100	3056.3	3741.33	30048.4	5824.64	1.41755
Aberystwyth	2	6	2018-10-23	46	3	Bb2068	50	3727.44	4058.27	30305.6	7109	1.17179
Aberystwyth	2	6	2018-10-23	7	1	Bb2067	50	2836.89	3805.29	28913.8	6176.19	1.36531
Aberystwyth	2	6	2018-10-23	51	4	RvP	100	2922.48	3902.98	28654.4	5762.11	1.38797
Aberystwyth	2	6	2018-10-23	48	3	Bb2067	0	2997.36	3576.78	28408.2	5604.09	1.38055
Aberystwyth	2	6	2018-10-23	23	2	RvP	50	2830.33	3709.33	29141.2	6291.94	1.36287
Aberystwyth	2	6	2018-10-23	56	4	Bb2068	200	2705.96	3769.01	30338	5919.05	1.49784
Aberystwyth	2	6	2018-10-23	59	4	Bb2068	100	2712.01	3744.01	29565.1	5878.44	1.464
Aberystwyth	2	6	2018-10-23	26	2	Bb2067	100	3062.17	4449.86	31398.3	6464.75	1.39764
Aberystwyth	2	6	2018-10-23	58	4	Alamo	100	3001.24	3518.24	30259.5	5583.68	1.47247
Aberystwyth	2	6	2018-10-23	25	2	Alamo	0	2645.7	3251.8	29570	5886.99	1.47865
Aberystwyth	2	6	2018-10-23	60	4	Bb2067	50	2947.86	4317.5	29520.9	6451.15	1.33755
Aberystwyth	2	6	2018-10-23	24	2	Bb2067	0	2976.13	4317.39	30052.8	6260.17	1.37925
Aberystwyth	2	6	2018-10-23	28	2	RvP	100	3064.66	3877.32	28747.1	6917.65	1.23078
Aberystwyth	2	6	2018-10-23	22	2	Alamo	200	3338.23	3860.07	27733.2	5725.19	1.26575
Aberystwyth	2	6	2018-10-23	54	4	Bb2067	0	2867.17	4214.24	30308.9	6086.21	1.43649
Aberystwyth	2	6	2018-10-23	21	2	Bb2068	200	2715.73	3966.73	30557.4	6161.67	1.47199
Aberystwyth	2	6	2018-10-23	53	4	Alamo	0	2503.73	3910.15	28968.4	5445.72	1.55075
Aberystwyth	2	6	2018-10-23	20	2	Bb2067	50	2898.08	4312.27	29324.2	6437.97	1.33992
Aberystwyth	2	6	2018-10-23	52	4	Bb2068	0	2484.74	4180.28	32683	7037.17	1.50445
Aberystwyth	2	6	2018-10-23	57	4	RvP	200	2975.53	3420.12	28926.7	5694.72	1.3985
Aberystwyth	2	6	2018-10-23	64	4	Bb2068	50	2632.93	3803.55	28629.1	6237.01	1.38708
Aberystwyth	2	6	2018-10-23	3	1	RvP	50	3086.73	3734.54	29808.1	5959.73	1.38264
Aberystwyth	2	6	2018-10-23	35	3	RvP	200	3374.15	4007.26	29121.8	6448.3	1.24257
Aberystwyth	2	6	2018-10-23	2	1	Bb2067	0	3210.4	3828.2	29206.7	6120.35	1.31147
Aberystwyth	2	6	2018-10-23	34	3	Bb2067	50	3116.29	3861.59	26029.8	7255.94	1.07637
Aberystwyth	2	6	2018-10-23	1	1	Bb2068	200	2957.72	3599.94	27352.7	6155.94	1.27064
Aberystwyth	2	6	2018-10-23	33	3	Bb2068	0	2711.6	3561.61	28026.9	6290.35	1.3348
Aberystwyth	2	6	2018-10-23	27	2	Bb2068	50	2787.85	3952.52	30223	6247.65	1.42837
Aberystwyth	2	6	2018-10-23	32	2	RvP	0	2687.71	4185.23	27370.6	6594.57	1.27223
Aberystwyth	2	6	2018-10-23	36	3	Alamo	100	3217.16	3727.19	27834.9	5594.66	1.30888
Aberystwyth	2	6	2018-10-23	31	2	Bb2067	200	3415.84	4155.17	29308.4	6259.11	1.26319
Aberystwyth	2	6	2018-10-23	63	4	RvP	0	2602.3	3503.57	28726.8	6599.36	1.35196
Aberystwyth	2	6	2018-10-23	30	2	Bb2068	0	2672.18	4346.44	29550.7	6667.69	1.36768
Aberystwyth	2	6	2018-10-23	62	4	Bb2067	100	3124.56	3982.9	29963.3	7021.88	1.26146
Aberystwyth	2	6	2018-10-23	29	2	Alamo	100	3184.4	4206.63	28370.1	6180.68	1.27196
Aberystwyth	2	6	2018-10-23	61	4	Alamo	50	2715.43	3244.72	29156.2	5694.8	1.46902
Aberystwyth	1	2	2017-05-31	1	1	Bb2068	200	1544.98	2886.12	27030.1	3881.43	2.15488
Aberystwyth	1	2	2017-05-31	2	1	Bb2067	0	1538.38	2475.97	25617	4339.43	1.90943
Aberystwyth	1	2	2017-05-31	3	1	RvP	50	1698.98	3387.42	29465.4	5656	1.78562
Aberystwyth	1	2	2017-05-31	4	1	Alamo	50	1920.64	3678.99	32710.9	5325.63	1.9741
Aberystwyth	1	2	2017-05-31	5	1	RvP	0	1400.52	2927.91	28744	5202.16	1.96127
Aberystwyth	1	2	2017-05-31	6	1	Bb2068	0	1751.04	3160.81	29915.6	4742.74	2.00949
Aberystwyth	1	2	2017-05-31	7	1	Bb2067	50	2498.41	4127.6	35667.4	6864.57	1.66425
Aberystwyth	1	2	2017-05-31	8	1	Alamo	0	1514.01	2847.63	26392.8	4853.09	1.84052
Aberystwyth	1	2	2017-05-31	9	1	Bb2067	200	2931.92	4395.42	30821.1	5758.98	1.49116
Aberystwyth	1	2	2017-05-31	10	1	Alamo	200	2158.73	3676.87	31457.2	4627.7	1.96923
Aberystwyth	1	2	2017-05-31	11	1	RvP	200	1886.7	3722.5	28070.4	4873.86	1.80176
Aberystwyth	1	2	2017-05-31	13	1	RvP	100	1818.26	3378.43	31445	4732.59	2.08471
Aberystwyth	1	2	2017-05-31	14	1	Bb2068	100	1477.45	2848.66	29322	4326.24	2.22233
Aberystwyth	1	2	2017-05-31	15	1	Bb2067	100	2171.19	3456.64	30464.1	4781.49	1.86731
Aberystwyth	1	2	2017-05-31	16	1	Alamo	100	1810.07	3526.27	31624.1	4587.36	2.14054
Aberystwyth	1	2	2017-05-31	17	2	Bb2068	100	1429.19	2779.48	27691.7	3425.94	2.4544
Aberystwyth	1	2	2017-05-31	18	2	Alamo	50	1508.15	2923.51	28289.5	4077.8	2.20869
Aberystwyth	1	2	2017-05-31	19	2	RvP	200	2133.28	3917.12	35359.7	5179.98	2.08366
Aberystwyth	1	2	2017-05-31	20	2	Bb2067	50	1814.68	2968.62	29234.9	4328.01	2.04687
Aberystwyth	1	2	2017-05-31	21	2	Bb2068	200	1760.54	2941.69	30741.3	4249.72	2.20277
Aberystwyth	1	2	2017-05-31	22	2	Alamo	200	1776.27	3260.68	28938.4	4442.6	2.01203
Aberystwyth	1	2	2017-05-31	23	2	RvP	50	1614.24	3097.77	30683.6	4518.03	2.19034
Aberystwyth	1	2	2017-05-31	24	2	Bb2067	0	2057.8	3102.66	34078.7	5852.57	1.88913
Aberystwyth	1	2	2017-05-31	25	2	Alamo	0	1410.69	2515.58	29791.9	4100.38	2.37597
Aberystwyth	1	2	2017-05-31	26	2	Bb2067	100	2185.07	3433.17	30893.6	4271.3	2.01082
Aberystwyth	1	2	2017-05-31	27	2	Bb2068	50	1471.42	2929.8	30260.1	4166.31	2.35252
Aberystwyth	1	2	2017-05-31	28	2	RvP	100	1836.8	3389.31	30785.2	5119.42	1.93642
Aberystwyth	1	2	2017-05-31	29	2	Alamo	100	2086.76	3551.82	28863.2	5023.32	1.74774
Aberystwyth	1	2	2017-05-31	30	2	Bb2068	0	1298.03	2711.79	29428.1	4802.33	2.17247
Aberystwyth	1	2	2017-05-31	31	2	Bb2067	200	2655.5	3989.46	30929.7	5856.38	1.54882
Aberystwyth	1	2	2017-05-31	32	2	RvP	0	1426.16	2387.39	26080.8	4115.88	2.06682
Aberystwyth	1	2	2017-05-31	33	3	Bb2068	0	1155.55	2288.12	26187.3	3918.59	2.30456
Aberystwyth	1	2	2017-05-31	34	3	Bb2067	50	2548.47	3669.32	29121.1	5785.16	1.49442
Aberystwyth	1	2	2017-05-31	35	3	RvP	200	1772	3206.66	27499.1	5131.45	1.75009
Aberystwyth	1	2	2017-05-31	36	3	Alamo	100	1749.88	3034.54	25749.1	4777.3	1.72226
Aberystwyth	1	2	2017-05-31	37	3	Alamo	50	1706.7	3157.05	29807	4325.98	2.13957
Aberystwyth	1	2	2017-05-31	38	3	Bb2068	100	1526.88	2928.19	28305	3988.77	2.22964
Aberystwyth	1	2	2017-05-31	39	3	Bb2067	200	3373.98	4652.32	31448.1	5760.65	1.42334
Aberystwyth	1	2	2017-05-31	40	3	RvP	50	1481.31	2827.35	26398.5	4708.06	1.89214
Aberystwyth	1	2	2017-05-31	41	3	Alamo	200	2256.86	3534.19	26844	4755.66	1.623
Aberystwyth	1	2	2017-05-31	42	3	Bb2068	200	1743.58	3267.57	28458.4	4053.27	2.10524
Aberystwyth	1	2	2017-05-31	43	3	Bb2067	100	2249.1	3706.52	33079.1	5493.28	1.84245
Aberystwyth	1	2	2017-05-31	44	3	RvP	100	1497.7	3034.48	28073.1	4603.22	2.03431
Aberystwyth	1	2	2017-05-31	45	3	RvP	0	1554.27	2886.83	29934.8	5568.3	1.88687
Aberystwyth	1	2	2017-05-31	46	3	Bb2068	50	1420.5	2828.57	28088.5	3751.83	2.3623
Aberystwyth	1	2	2017-05-31	47	3	Alamo	0	1470.76	2820.23	28746.9	4397.39	2.15954
Aberystwyth	1	2	2017-05-31	48	3	Bb2067	0	1568.3	2879.99	29281.4	4033.77	2.26707
Aberystwyth	1	2	2017-05-31	49	4	Bb2067	200	2580.93	4209.49	35533.3	5201.2	1.92576
Aberystwyth	1	2	2017-05-31	50	4	Alamo	200	2006.15	3565.4	31334.4	4411.69	2.08037
Aberystwyth	1	2	2017-05-31	51	4	RvP	100	2105.76	3898.72	35806.4	5307.45	2.09026
Aberystwyth	1	2	2017-05-31	52	4	Bb2068	0	1297.58	2596.89	29779.8	4340.92	2.35521
Aberystwyth	1	2	2017-05-31	53	4	Alamo	0	1456.86	2534.33	29257.9	4292.83	2.23978
Aberystwyth	1	2	2017-05-31	54	4	Bb2067	0	1699.27	2816.95	30443.2	4596.68	2.1089
Aberystwyth	1	2	2017-05-31	55	4	RvP	50	1642.89	3195.22	33494.5	5001.84	2.22633
Aberystwyth	1	2	2017-05-31	56	4	Bb2068	200	1683.13	3281.42	32913.9	3940.5	2.51186
Aberystwyth	1	2	2017-05-31	57	4	RvP	200	1921.42	3686.74	33970.3	4978.78	2.13706
Aberystwyth	1	2	2017-05-31	58	4	Alamo	100	1964.53	3317.04	28647.3	3687.23	2.11973
Aberystwyth	1	2	2017-05-31	59	4	Bb2068	100	1344.57	2759.54	28593.5	3787.28	2.44072
Aberystwyth	1	2	2017-05-31	60	4	Bb2067	50	1735.88	2956.75	29127.8	4140.34	2.13187
Aberystwyth	1	2	2017-05-31	61	4	Alamo	50	1826.76	3527.49	32361.3	4950.82	2.08289
Aberystwyth	1	2	2017-05-31	62	4	Bb2067	100	2097.32	3574.34	31773.8	5555.52	1.80666
Aberystwyth	1	2	2017-05-31	63	4	RvP	0	1654.67	2994.75	30474.4	5566.11	1.88305
Aberystwyth	1	2	2017-05-31	64	4	Bb2068	50	1383.1	2897.25	30256.6	4637.17	2.24167
Aberystwyth	1	3	2017-07-05	1	1	Bb2068	200	1168.03	2176.64	20708	4292.63	1.70672
Aberystwyth	1	3	2017-07-05	2	1	Bb2067	0	1627.78	2204.8	22627.3	5876.7	1.35469
Aberystwyth	1	3	2017-07-05	4	1	Alamo	50	1377.69	1956.86	20946.7	4378.68	1.61431
Aberystwyth	1	3	2017-07-05	5	1	RvP	0	1298.4	2268.54	22905.5	6026.73	1.43734
Aberystwyth	1	3	2017-07-05	6	1	Bb2068	0	1208.01	2030.43	20909.1	5027.8	1.52663
Aberystwyth	1	3	2017-07-05	7	1	Bb2067	50	1336.35	2006.64	20854.9	5102.95	1.46291
Aberystwyth	1	3	2017-07-05	8	1	Alamo	0	1439.9	2113.05	20969.3	5453.39	1.373
Aberystwyth	1	3	2017-07-05	9	1	Bb2067	200	1647.59	2314.22	21688.9	5045.36	1.43211
Aberystwyth	1	3	2017-07-05	10	1	Alamo	200	1707.71	2106.25	21065.8	4518.43	1.4721
Aberystwyth	1	3	2017-07-05	11	1	RvP	200	1371.47	2443.13	21569.7	5621.12	1.40247
Aberystwyth	1	3	2017-07-05	12	1	Bb2068	50	973.215	1422.83	17354.7	4107.58	1.55712
Aberystwyth	1	3	2017-07-05	13	1	RvP	100	1010.71	1550.14	18684.9	4386.5	1.5821
Aberystwyth	1	3	2017-07-05	14	1	Bb2068	100	1008.48	1646	17691.3	4332.36	1.51241
Aberystwyth	1	3	2017-07-05	15	1	Bb2067	100	1713.43	2199.04	22042.2	5684.13	1.32761
Aberystwyth	1	3	2017-07-05	16	1	Alamo	100	1198.78	1953.72	20683.9	3926.3	1.79588
Aberystwyth	1	3	2017-07-05	17	2	Bb2068	100	1064.33	1519.78	16858.8	3549.66	1.62887
Aberystwyth	1	3	2017-07-05	18	2	Alamo	50	1025.94	1530.18	17781.8	3724.41	1.6827
Aberystwyth	1	3	2017-07-05	19	2	RvP	200	994.148	1636.52	17054.2	3790.72	1.60972
Aberystwyth	1	3	2017-07-05	20	2	Bb2067	50	1671.14	2152.71	23801.4	5917.7	1.4065
Aberystwyth	1	3	2017-07-05	21	2	Bb2068	200	1239.41	1708.32	20356	4619.62	1.56574
Aberystwyth	1	3	2017-07-05	22	2	Alamo	200	999.679	1282.62	16253.5	3126.09	1.74478
Aberystwyth	1	3	2017-07-05	23	2	RvP	50	1034.94	1558.91	17023.3	4077.55	1.50844
Aberystwyth	1	3	2017-07-05	24	2	Bb2067	0	1344.09	1587.27	20382.7	4908.07	1.46634
Aberystwyth	1	3	2017-07-05	25	2	Alamo	0	962.856	1356.87	19536.9	3819.51	1.85183
Aberystwyth	1	3	2017-07-05	26	2	Bb2067	100	1506.13	1859.18	22870.4	5052.61	1.55541
Aberystwyth	1	3	2017-07-05	27	2	Bb2068	50	1108.7	1702.91	17873.3	4977.25	1.34608
Aberystwyth	1	3	2017-07-05	28	2	RvP	100	1277.39	1857.89	18905.3	5467.78	1.2793
Aberystwyth	1	3	2017-07-05	29	2	Alamo	100	1236.25	1546.83	17488.2	4216.92	1.43288
Aberystwyth	1	3	2017-07-05	30	2	Bb2068	0	923.364	1481.33	15712.9	4069.3	1.44019
Aberystwyth	1	3	2017-07-05	31	2	Bb2067	200	1815.01	2003.58	18635.2	5310.92	1.15021
Aberystwyth	1	3	2017-07-05	32	2	RvP	0	1311.48	1776.64	16914.2	6065.75	1.05356
Aberystwyth	1	3	2017-07-05	33	3	Bb2068	0	981.937	1740.82	18406.6	3871.57	1.71816
Aberystwyth	1	3	2017-07-05	34	3	Bb2067	50	2060.29	2490.47	23527.2	7882.4	1.06904
Aberystwyth	1	3	2017-07-05	35	3	RvP	200	1621.59	2483.94	19854.8	6094.46	1.16056
Aberystwyth	1	3	2017-07-05	36	3	Alamo	100	1520.3	2279.1	21918.2	5582.86	1.38864
Aberystwyth	1	3	2017-07-05	37	3	Alamo	50	1198.81	1781.69	17847.4	4665.02	1.37724
Aberystwyth	1	3	2017-07-05	38	3	Bb2068	100	1097.68	1923.47	19390.7	4963.17	1.46731
Aberystwyth	1	3	2017-07-05	39	3	Bb2067	200	2324.43	2934.56	25453.4	6907.66	1.21462
Aberystwyth	1	3	2017-07-05	40	3	RvP	50	1304.02	1893.86	17603.1	4628.57	1.33093
Aberystwyth	1	3	2017-07-05	41	3	Alamo	200	2001.04	2734.74	24175.4	6124.45	1.31479
Aberystwyth	1	3	2017-07-05	42	3	Bb2068	200	1335.44	2365.56	19935.8	5555.39	1.31715
Aberystwyth	1	3	2017-07-05	43	3	Bb2067	100	2304.46	2989.43	26116.6	7895.01	1.14456
Aberystwyth	1	3	2017-07-05	44	3	RvP	100	1231.7	1821.3	17124.4	4645.76	1.31452
Aberystwyth	1	3	2017-07-05	45	3	RvP	0	1064.14	1530.9	15402.1	4854.84	1.19434
Aberystwyth	1	3	2017-07-05	46	3	Bb2068	50	1130.79	1732.99	17211.1	4857.09	1.31235
Aberystwyth	1	3	2017-07-05	47	3	Alamo	0	1188.33	1548.95	17537.6	4304.93	1.43486
Aberystwyth	1	3	2017-07-05	48	3	Bb2067	0	1302.35	1648.75	18267.2	4436.68	1.42196
Aberystwyth	1	3	2017-07-05	49	4	Bb2067	200	1586.24	2049.71	19661.1	4757.97	1.36662
Aberystwyth	1	3	2017-07-05	50	4	Alamo	200	1212.58	1675.5	17696.8	3686.61	1.59515
Aberystwyth	1	3	2017-07-05	51	4	RvP	100	1356.91	2040.84	18594.2	4848.85	1.34486
Aberystwyth	1	3	2017-07-05	52	4	Bb2068	0	1260.33	1955.39	21000.6	5831.64	1.36077
Aberystwyth	1	3	2017-07-05	53	4	Alamo	0	1223.9	1568.13	20055.7	4688.44	1.5327
Aberystwyth	1	3	2017-07-05	54	4	Bb2067	0	1570.85	1859.46	20542.9	5613.04	1.2835
Aberystwyth	1	3	2017-07-05	55	4	RvP	50	1159.68	1750.79	18114.5	5011.81	1.34087
Aberystwyth	1	3	2017-07-05	56	4	Bb2068	200	1148.95	1989.37	20038.2	4699.27	1.55755
Aberystwyth	1	3	2017-07-05	57	4	RvP	200	1238.86	2012.33	21128.8	4826.29	1.5765
Aberystwyth	1	3	2017-07-05	58	4	Alamo	100	1319.65	1757.72	19782.9	4167.85	1.59828
Aberystwyth	1	3	2017-07-05	59	4	Bb2068	100	981.287	1532.24	16684.9	4010.57	1.51929
Aberystwyth	1	3	2017-07-05	60	4	Bb2067	50	1599.87	2040.42	19831.9	5377.55	1.26808
Aberystwyth	1	3	2017-07-05	61	4	Alamo	50	1134.03	1689	17427.6	4118.12	1.49166
Aberystwyth	1	3	2017-07-05	62	4	Bb2067	100	1796.06	2249.38	21070.1	6251.26	1.17218
Aberystwyth	1	3	2017-07-05	63	4	RvP	0	1257.72	1748.86	17265.9	5319.55	1.19691
Aberystwyth	1	3	2017-07-05	64	4	Bb2068	50	1095.46	1637.38	17825.8	4438.47	1.46302
Aberystwyth	1	4	2017-07-31	1	1	Bb2068	200	1748.84	2392.59	26570.6	4254.56	1.90777
Aberystwyth	1	4	2017-07-31	3	1	RvP	50	1703.6	2344.2	25181.4	5095.04	1.63284
Aberystwyth	1	4	2017-07-31	4	1	Alamo	50	1725.21	2329.98	26804	4567.22	1.85347
Aberystwyth	1	4	2017-07-31	5	1	RvP	0	1629.35	2508.27	27165.8	5205.18	1.76426
Aberystwyth	1	4	2017-07-31	6	1	Bb2068	0	1584.6	2302.79	23101	5069.97	1.54109
Aberystwyth	1	4	2017-07-31	8	1	Alamo	0	1831.09	2714.48	25742.8	5199.77	1.60528
Aberystwyth	1	4	2017-07-31	9	1	Bb2067	200	3239.5	3488.02	29146.8	7460.37	1.16688
Aberystwyth	1	4	2017-07-31	10	1	Alamo	200	2068.99	2778.66	25695.4	4555.43	1.65301
Aberystwyth	1	4	2017-07-31	11	1	RvP	200	1875.51	2572.36	25689.7	5355.41	1.55856
Aberystwyth	1	4	2017-07-31	12	1	Bb2068	50	1723.57	2841.23	26845.6	5401.71	1.66904
Aberystwyth	1	4	2017-07-31	13	1	RvP	100	1910.79	2770.67	26508.6	6203.78	1.45239
Aberystwyth	1	4	2017-07-31	14	1	Bb2068	100	1841.47	2756.57	25946.1	5303.12	1.59458
Aberystwyth	1	4	2017-07-31	15	1	Bb2067	100	2639.36	3073.78	28378.5	6793.44	1.30499
Aberystwyth	1	4	2017-07-31	16	1	Alamo	100	1733.3	2665.66	28343.1	4528.48	1.96663
Aberystwyth	1	4	2017-07-31	17	2	Bb2068	100	1707.02	2759.13	25161.3	5216.93	1.60563
Aberystwyth	1	4	2017-07-31	18	2	Alamo	50	2303.92	2976.87	28747.6	5901.14	1.51894
Aberystwyth	1	4	2017-07-31	20	2	Bb2067	50	2017.53	2713.91	28714.4	5708.66	1.62881
Aberystwyth	1	4	2017-07-31	21	2	Bb2068	200	1684.96	2481	24660.6	4740.1	1.68109
Aberystwyth	1	4	2017-07-31	22	2	Alamo	200	1940.88	2683.72	28436.9	5360.15	1.70255
Aberystwyth	1	4	2017-07-31	23	2	RvP	50	1669.89	2603.64	27617.9	5316.21	1.75408
Aberystwyth	1	4	2017-07-31	24	2	Bb2067	0	2234.49	3109.51	31562.4	6757.18	1.54924
Aberystwyth	1	4	2017-07-31	25	2	Alamo	0	1592.59	2554.16	29845.8	4807.98	2.05767
Aberystwyth	1	4	2017-07-31	26	2	Bb2067	100	2537.82	3074.55	32052.8	6758.01	1.50128
Aberystwyth	1	4	2017-07-31	27	2	Bb2068	50	1803.67	2601.71	24735.4	5600.47	1.47851
Aberystwyth	1	4	2017-07-31	28	2	RvP	100	1823.44	2723.73	28189.3	5810.71	1.63855
Aberystwyth	1	4	2017-07-31	29	2	Alamo	100	1998.75	2669.38	26464.8	5218.58	1.59307
Aberystwyth	1	4	2017-07-31	30	2	Bb2068	0	1513.3	2416.02	26218.1	5345.78	1.71373
Aberystwyth	1	4	2017-07-31	32	2	RvP	0	1713.44	2412.89	24506.7	6387.47	1.36336
Aberystwyth	1	4	2017-07-31	33	3	Bb2068	0	1465.84	2319.04	23438.8	5294.17	1.55787
Aberystwyth	1	4	2017-07-31	34	3	Bb2067	50	2593.48	2877.88	25159.9	6925	1.1512
Aberystwyth	1	4	2017-07-31	35	3	RvP	200	2091.05	2571.36	24053.5	5967.7	1.30932
Aberystwyth	1	4	2017-07-31	36	3	Alamo	100	1934.88	2436.84	25773.1	5059.86	1.60108
Aberystwyth	1	4	2017-07-31	38	3	Bb2068	100	1597.39	2226.74	23410.8	4757.39	1.62334
Aberystwyth	1	4	2017-07-31	39	3	Bb2067	200	2940.24	2977.87	25622	7043.83	1.10426
Aberystwyth	1	4	2017-07-31	41	3	Alamo	200	2154.12	2682.13	23669.5	4972.71	1.42308
Aberystwyth	1	4	2017-07-31	42	3	Bb2068	200	2007.3	2949.37	25397.6	5260.88	1.51877
Aberystwyth	1	4	2017-07-31	43	3	Bb2067	100	2964.42	3315.06	27635.7	6776.87	1.21424
Aberystwyth	1	4	2017-07-31	44	3	RvP	100	1887.23	2574.81	24688.5	5610.83	1.45064
Aberystwyth	1	4	2017-07-31	45	3	RvP	0	1669.53	2520.71	24668.7	5727.64	1.49087
Aberystwyth	1	4	2017-07-31	46	3	Bb2068	50	1576.47	2627.35	24259.2	5326.63	1.56868
Aberystwyth	1	4	2017-07-31	47	3	Alamo	0	2187.29	2865.49	27289.5	5886.08	1.4734
Aberystwyth	1	4	2017-07-31	48	3	Bb2067	0	2489.1	3179.82	27472.8	7199.24	1.24568
Aberystwyth	1	4	2017-07-31	49	4	Bb2067	200	2192.11	2836.3	25889	5972.16	1.38408
Aberystwyth	1	4	2017-07-31	51	4	RvP	100	1873.22	2688.31	27017.8	5075.32	1.69613
Aberystwyth	1	4	2017-07-31	52	4	Bb2068	0	1579.66	2293.58	24115.1	4701.48	1.69166
Aberystwyth	1	4	2017-07-31	53	4	Alamo	0	1675.96	2427.98	25295.8	4874.81	1.69734
Aberystwyth	1	4	2017-07-31	54	4	Bb2067	0	2249.89	2990.5	30124.6	6771.17	1.4731
Aberystwyth	1	4	2017-07-31	55	4	RvP	50	1795.67	2733.62	28290.5	6031.98	1.61235
Aberystwyth	1	4	2017-07-31	56	4	Bb2068	200	1770.12	2731.79	28913.3	5623.76	1.73471
Aberystwyth	1	4	2017-07-31	57	4	RvP	200	1724.82	2582.89	27242.3	5081.67	1.76166
Aberystwyth	1	4	2017-07-31	58	4	Alamo	100	1936.7	2754.52	28125.5	5242.75	1.70872
Aberystwyth	1	4	2017-07-31	59	4	Bb2068	100	1582.34	2517.46	24609.2	5222.76	1.61045
Aberystwyth	1	4	2017-07-31	60	4	Bb2067	50	1841.28	2494.26	26670	5643.7	1.57482
Aberystwyth	1	4	2017-07-31	61	4	Alamo	50	1766.96	2412.35	25476.2	5167.04	1.61588
Aberystwyth	1	4	2017-07-31	62	4	Bb2067	100	1609.93	2780.24	23785.4	5895.25	1.42583
Aberystwyth	1	4	2017-07-31	63	4	RvP	0	1744.09	2497.63	25455.2	6204.66	1.43676
Aberystwyth	1	4	2017-07-31	64	4	Bb2068	50	1630.18	2532.3	25808.1	5931.32	1.53461
Aberystwyth	1	5	2017-08-30	1	1	Bb2068	200	1560.2	2646.18	23001.1	5823.31	1.40409
Aberystwyth	1	5	2017-08-30	2	1	Bb2067	0	2005.14	2406.29	21739.5	6313.78	1.15821
Aberystwyth	1	5	2017-08-30	3	1	RvP	50	1496.5	2239.94	20897.5	5982.55	1.2675
Aberystwyth	1	5	2017-08-30	4	1	Alamo	50	1676.94	2336.72	21648.4	4729.5	1.48045
Aberystwyth	1	5	2017-08-30	5	1	RvP	0	1379	2267.1	21950.9	5636	1.42233
Aberystwyth	1	5	2017-08-30	6	1	Bb2068	0	1209.69	1969.67	17510.9	4968.98	1.28881
Aberystwyth	1	5	2017-08-30	7	1	Bb2067	50	2420.96	2708.47	22669.3	6620.47	1.09482
Aberystwyth	1	5	2017-08-30	8	1	Alamo	0	1542.41	2292.88	20495.5	4801.09	1.43028
Aberystwyth	1	5	2017-08-30	9	1	Bb2067	200	2789.21	3107.48	25321.9	7305.66	1.09016
Aberystwyth	1	5	2017-08-30	10	1	Alamo	200	1762.58	2247.99	20958.4	4668.11	1.41816
Aberystwyth	1	5	2017-08-30	11	1	RvP	200	1586.93	2233.34	21879.8	5290.99	1.41811
Aberystwyth	1	5	2017-08-30	12	1	Bb2068	50	1257.3	2354.54	21073.9	5170.5	1.49109
Aberystwyth	1	5	2017-08-30	13	1	RvP	100	1563.85	2156.82	22026.6	5451.18	1.40592
Aberystwyth	1	5	2017-08-30	14	1	Bb2068	100	1362.47	2406.97	21364.7	5036.57	1.50347
Aberystwyth	1	5	2017-08-30	15	1	Bb2067	100	2255.47	2642.11	24578.3	6173.58	1.27338
Aberystwyth	1	5	2017-08-30	16	1	Alamo	100	1572.47	2190.93	22788.8	4513.89	1.64349
Aberystwyth	1	5	2017-08-30	17	2	Bb2068	100	1351.93	2343.22	20754.7	5034.78	1.4644
Aberystwyth	1	5	2017-08-30	18	2	Alamo	50	1370.29	1948.61	20074	4397.79	1.54545
Aberystwyth	1	5	2017-08-30	19	2	RvP	200	1589.51	2171.1	23621.8	5342.6	1.52028
Aberystwyth	1	5	2017-08-30	20	2	Bb2067	50	2044.59	2790.18	25236.6	6435.45	1.31893
Aberystwyth	1	5	2017-08-30	21	2	Bb2068	200	1302.04	2322.49	24418.7	4663.9	1.83755
Aberystwyth	1	5	2017-08-30	22	2	Alamo	200	1664.1	2166.01	22358.8	4719.1	1.53549
Aberystwyth	1	5	2017-08-30	23	2	RvP	50	1791.56	2825.75	30102.4	7404.33	1.48944
Aberystwyth	1	5	2017-08-30	24	2	Bb2067	0	1926.77	2627.69	26871.4	6470.3	1.42758
Aberystwyth	1	5	2017-08-30	25	2	Alamo	0	1627.9	2595.76	30149	5684.13	1.8465
Aberystwyth	1	5	2017-08-30	26	2	Bb2067	100	2186.83	2758.24	28250.7	6470.02	1.43701
Aberystwyth	1	5	2017-08-30	27	2	Bb2068	50	1346.89	2360.43	25313.7	5613.46	1.65603
Aberystwyth	1	5	2017-08-30	28	2	RvP	100	1645.56	2413.89	27799.2	5998.38	1.63547
Aberystwyth	1	5	2017-08-30	29	2	Alamo	100	1916.94	2396.18	22475.3	5596.94	1.31531
Aberystwyth	1	5	2017-08-30	30	2	Bb2068	0	1340.3	2679.71	23438.8	6109.04	1.44404
Aberystwyth	1	5	2017-08-30	31	2	Bb2067	200	2602.6	3011.87	27654.3	7008.83	1.25427
Aberystwyth	1	5	2017-08-30	32	2	RvP	0	1772.52	2543.18	27724.5	7316	1.38783
Aberystwyth	1	5	2017-08-30	33	3	Bb2068	0	1231.61	2328.47	21893.6	5192.64	1.55343
Aberystwyth	1	5	2017-08-30	34	3	Bb2067	50	2320.7	2694.3	22958	6899.42	1.09701
Aberystwyth	1	5	2017-08-30	35	3	RvP	200	1781.79	2179.24	19680.1	5583.95	1.1836
Aberystwyth	1	5	2017-08-30	36	3	Alamo	100	1646.06	2030.79	19182.3	4387.17	1.38444
Aberystwyth	1	5	2017-08-30	37	3	Alamo	50	1741.23	2217.89	19946	5308.2	1.24984
Aberystwyth	1	5	2017-08-30	38	3	Bb2068	100	1325.18	2103.75	19469.3	4435.24	1.50726
Aberystwyth	1	5	2017-08-30	39	3	Bb2067	200	2420.46	2608.92	22712.3	5781.62	1.19114
Aberystwyth	1	5	2017-08-30	40	3	RvP	50	1664.36	2235.3	19804.9	5720.9	1.19908
Aberystwyth	1	5	2017-08-30	41	3	Alamo	200	1809.97	2156.7	18015.9	4421.14	1.24684
Aberystwyth	1	5	2017-08-30	42	3	Bb2068	200	1623.9	2430.46	21573.9	4991.18	1.44184
Aberystwyth	1	5	2017-08-30	43	3	Bb2067	100	2601.66	2726.94	22932.7	6309.58	1.10889
Aberystwyth	1	5	2017-08-30	44	3	RvP	100	1553.81	2198.99	21895.1	5025.41	1.47899
Aberystwyth	1	5	2017-08-30	45	3	RvP	0	1541.24	2317.29	22409.3	5668.85	1.39891
Aberystwyth	1	5	2017-08-30	46	3	Bb2068	50	1404.07	2332.8	21168.2	5123.8	1.45843
Aberystwyth	1	5	2017-08-30	47	3	Alamo	0	1568.61	2295.03	23435.3	4896.85	1.60506
Aberystwyth	1	5	2017-08-30	48	3	Bb2067	0	1891.46	2807.65	24794.4	6348.32	1.3423
Aberystwyth	1	5	2017-08-30	49	4	Bb2067	200	2136.5	2587.09	23895.9	5745.08	1.32146
Aberystwyth	1	5	2017-08-30	50	4	Alamo	200	1868.73	2244.28	22331.1	5025.32	1.41183
Aberystwyth	1	5	2017-08-30	51	4	RvP	100	1607.96	2215.1	23032.4	5483.22	1.45118
Aberystwyth	1	5	2017-08-30	52	4	Bb2068	0	1226.86	2341.03	25866.3	5710.19	1.71433
Aberystwyth	1	5	2017-08-30	53	4	Alamo	0	1724.61	2266.68	23767.3	5432.93	1.47177
Aberystwyth	1	5	2017-08-30	54	4	Bb2067	0	2047.3	2849.41	29273.6	6675.84	1.49264
Aberystwyth	1	5	2017-08-30	55	4	RvP	50	1567.52	2411.55	26110.2	5990.72	1.56053
Aberystwyth	1	5	2017-08-30	56	4	Bb2068	200	1378.02	2258.25	26764.7	5014.62	1.88252
Aberystwyth	1	5	2017-08-30	57	4	RvP	200	1809.69	2633.82	27584.1	5429.74	1.6803
Aberystwyth	1	5	2017-08-30	58	4	Alamo	100	2049.08	2522.83	27124.8	5641.22	1.54127
Aberystwyth	1	5	2017-08-30	59	4	Bb2068	100	1423.27	2470.46	26142.3	5796.49	1.64535
Aberystwyth	1	5	2017-08-30	60	4	Bb2067	50	2317.55	3098.95	31089.3	7210.49	1.44437
Aberystwyth	1	5	2017-08-30	61	4	Alamo	50	1702.15	2262.43	23908.4	5268.91	1.51738
Aberystwyth	1	5	2017-08-30	62	4	Bb2067	100	2246.12	3011.53	27885.2	7273.38	1.30198
Aberystwyth	1	5	2017-08-30	63	4	RvP	0	1703.04	2317.95	24581.5	6217.91	1.39581
Aberystwyth	1	5	2017-08-30	64	4	Bb2068	50	1321.86	2241.07	22978.4	5187	1.5987
Aberystwyth	1	6	2017-09-26	1	1	Bb2068	200	2005.32	2694.87	22186.8	3809.48	1.59798
Aberystwyth	1	6	2017-09-26	2	1	Bb2067	0	2566.91	2822.46	24957.5	4654.14	1.43938
Aberystwyth	1	6	2017-09-26	3	1	RvP	50	1948.94	2497.9	22891.1	3787.1	1.67586
Aberystwyth	1	6	2017-09-26	4	1	Alamo	50	2378.85	2820.45	23084.3	4704.95	1.37135
Aberystwyth	1	6	2017-09-26	5	1	RvP	0	2055.15	3509.63	28651	5350.44	1.68029
Aberystwyth	1	6	2017-09-26	6	1	Bb2068	0	2442.08	2979.13	24523.7	4375.79	1.49586
Aberystwyth	1	6	2017-09-26	7	1	Bb2067	50	2947.17	3963	36841.5	5508.55	1.82117
Aberystwyth	1	6	2017-09-26	8	1	Alamo	0	2503.16	2836.89	23999.3	3535.73	1.6051
Aberystwyth	1	6	2017-09-26	9	1	Bb2067	200	2572.14	2924.81	24970.7	4167.02	1.52209
Aberystwyth	1	6	2017-09-26	10	1	Alamo	200	2037.14	3520.3	30270	5542.85	1.74279
Aberystwyth	1	6	2017-09-26	11	1	RvP	200	2097.17	2903.21	26329.9	4372.04	1.72345
Aberystwyth	1	6	2017-09-26	12	1	Bb2068	50	1775.76	3030.63	27227	4253.83	1.94302
Aberystwyth	1	6	2017-09-26	13	1	RvP	100	2040.49	2911.19	26565.2	4764.11	1.67497
Aberystwyth	1	6	2017-09-26	14	1	Bb2068	100	1915.17	2730.64	24682.2	3878.53	1.79781
Aberystwyth	1	6	2017-09-26	15	1	Bb2067	100	2260.05	3096.1	28585.9	5235.33	1.63481
Aberystwyth	1	6	2017-09-26	16	1	Alamo	100	2129.49	2896.23	27001.6	4683.4	1.68877
Aberystwyth	1	6	2017-09-26	17	2	Bb2068	100	1926.8	2763.84	24981.3	4204.3	1.73456
Aberystwyth	1	6	2017-09-26	18	2	Alamo	50	2223.33	2825.26	27465.1	4324.63	1.76162
Aberystwyth	1	6	2017-09-26	19	2	RvP	200	1655.89	3083.21	30170.3	4586.04	2.11347
Aberystwyth	1	6	2017-09-26	20	2	Bb2067	50	1921.42	2744.16	29314.6	5023.09	1.83419
Aberystwyth	1	6	2017-09-26	21	2	Bb2068	200	1490.92	2578.53	28531.7	4182.08	2.20213
Aberystwyth	1	6	2017-09-26	22	2	Alamo	200	1906.39	2843.81	29332.3	4520.65	1.96155
Aberystwyth	1	6	2017-09-26	23	2	RvP	50	1752.41	2996.43	30365.1	4905.67	1.99646
Aberystwyth	1	6	2017-09-26	24	2	Bb2067	0	2237.07	3110.09	33073.9	5327.16	1.88015
Aberystwyth	1	6	2017-09-26	25	2	Alamo	0	1801.13	2838.24	31632.1	4825.52	2.07972
Aberystwyth	1	6	2017-09-26	26	2	Bb2067	100	2133.14	3219.98	32810.3	5007.14	1.97268
Aberystwyth	1	6	2017-09-26	27	2	Bb2068	50	2212.73	3537.47	31994.1	5013.03	1.89315
Aberystwyth	1	6	2017-09-26	28	2	RvP	100	1876.83	2772.68	30614.1	4877.33	1.96819
Aberystwyth	1	6	2017-09-26	29	2	Alamo	100	1924.46	2553.44	25590.8	4198.54	1.77921
Aberystwyth	1	6	2017-09-26	30	2	Bb2068	0	1782.2	2945.72	28443.7	4908.83	1.85768
Aberystwyth	1	6	2017-09-26	31	2	Bb2067	200	2826.2	3622.08	30827.4	6295.29	1.44219
Aberystwyth	1	6	2017-09-26	32	2	RvP	0	2102.07	2960.61	29909.1	5674.51	1.67704
Aberystwyth	1	6	2017-09-26	33	3	Bb2068	0	1858.81	2525.82	21251.9	3559.91	1.64411
Aberystwyth	1	6	2017-09-26	34	3	Bb2067	50	2361.42	3018.93	25007.4	4524.92	1.52244
Aberystwyth	1	6	2017-09-26	35	3	RvP	200	2561.74	2881.57	23745.2	4415.3	1.40867
Aberystwyth	1	6	2017-09-26	36	3	Alamo	100	2299.42	2665.35	24692.3	3599.95	1.71216
Aberystwyth	1	6	2017-09-26	37	3	Alamo	50	2439	2849.97	22849.2	3781.08	1.50085
Aberystwyth	1	6	2017-09-26	38	3	Bb2068	100	1910.55	2912.95	24506.5	4073.83	1.73864
Aberystwyth	1	6	2017-09-26	39	3	Bb2067	200	3294.26	3389.63	27171	5397.15	1.28596
Aberystwyth	1	6	2017-09-26	40	3	RvP	50	2189.48	3201.24	28780.3	5449.24	1.6282
Aberystwyth	1	6	2017-09-26	41	3	Alamo	200	1754.42	2122.72	19694.2	3737.68	1.52231
Aberystwyth	1	6	2017-09-26	42	3	Bb2068	200	2266.12	3230.92	30862.7	5285.82	1.75317
Aberystwyth	1	6	2017-09-26	43	3	Bb2067	100	3434.15	3965.33	32536.5	6160.24	1.41047
Aberystwyth	1	6	2017-09-26	44	3	RvP	100	2318.6	3174.95	28083.4	5142.36	1.60542
Aberystwyth	1	6	2017-09-26	45	3	RvP	0	2177.7	2842.45	24067.6	4880.45	1.45613
Aberystwyth	1	6	2017-09-26	46	3	Bb2068	50	1783.71	2941.24	25870.2	4420.23	1.80117
Aberystwyth	1	6	2017-09-26	47	3	Alamo	0	2471.37	2966.65	25521.5	4030.14	1.61383
Aberystwyth	1	6	2017-09-26	48	3	Bb2067	0	2333.49	2888.22	26488.9	4475.94	1.63104
Aberystwyth	1	6	2017-09-26	49	4	Bb2067	200	2680.77	3293.1	29467.7	5164.66	1.57568
Aberystwyth	1	6	2017-09-26	50	4	Alamo	200	2310.39	2809.55	25953.1	4294.37	1.64137
Aberystwyth	1	6	2017-09-26	51	4	RvP	100	2045.51	2934.37	28436.3	4754.73	1.79319
Aberystwyth	1	6	2017-09-26	52	4	Bb2068	0	1560.94	2840.23	29061.6	4247	2.18372
Aberystwyth	1	6	2017-09-26	53	4	Alamo	0	2157.5	2945.56	28260.3	4723.42	1.74909
Aberystwyth	1	6	2017-09-26	54	4	Bb2067	0	2443.71	2960.51	30298.4	5142.62	1.69304
Aberystwyth	1	6	2017-09-26	55	4	RvP	50	2262.05	3196.32	32227.5	5238.14	1.84181
Aberystwyth	1	6	2017-09-26	56	4	Bb2068	200	1844.55	3167.84	33479.8	4681.81	2.22175
Aberystwyth	1	6	2017-09-26	57	4	RvP	200	2273.12	3106.51	32498.1	5195.22	1.8624
Aberystwyth	1	6	2017-09-26	58	4	Alamo	100	2346	2985.84	30111.2	4451.16	1.85501
Aberystwyth	1	6	2017-09-26	59	4	Bb2068	100	1724.26	3164.62	31241.8	4987.18	2.0449
Aberystwyth	1	6	2017-09-26	60	4	Bb2067	50	2826.32	3427.5	31530.9	5308.06	1.62116
Aberystwyth	1	6	2017-09-26	61	4	Alamo	50	2405.82	3094.14	29726.7	4829.37	1.73205
Aberystwyth	1	6	2017-09-26	62	4	Bb2067	100	2464.96	3372.28	31813.1	5722.83	1.66593
Aberystwyth	1	6	2017-09-26	63	4	RvP	0	2605.8	3098.58	29381.9	5316.18	1.56654
Aberystwyth	1	6	2017-09-26	64	4	Bb2068	50	1795.02	3216.35	29251	5383.34	1.79691
Aberystwyth	1	7	2017-10-30	1	1	Bb2068	200	1952.57	3316.62	31078	3975.41	2.21379
Aberystwyth	1	7	2017-10-30	2	1	Bb2067	0	2475.75	3425.32	29013.8	4645.77	1.70373
Aberystwyth	1	7	2017-10-30	3	1	RvP	50	1898.21	3189.18	28979.6	3835.89	2.13223
Aberystwyth	1	7	2017-10-30	4	1	Alamo	50	2305.35	3275.28	30184.6	3848.52	2.02231
Aberystwyth	1	7	2017-10-30	5	1	RvP	0	1887.76	3087.35	30410.9	3775.93	2.26261
Aberystwyth	1	7	2017-10-30	6	1	Bb2068	0	2565.81	3302.77	31963.7	4275.23	1.92595
Aberystwyth	1	7	2017-10-30	7	1	Bb2067	50	2860.24	3348.57	30597.3	4729.96	1.66012
Aberystwyth	1	7	2017-10-30	8	1	Alamo	0	2385.08	3391.86	30289.1	4138.53	1.92334
Aberystwyth	1	7	2017-10-30	9	1	Bb2067	200	2829.19	3502.92	31430.9	4319.74	1.79293
Aberystwyth	1	7	2017-10-30	10	1	Alamo	200	2873.95	3631.05	30140.9	3959.53	1.77595
Aberystwyth	1	7	2017-10-30	11	1	RvP	200	2415.06	3237.9	30301.2	4061.48	1.93072
Aberystwyth	1	7	2017-10-30	12	1	Bb2068	50	1769.5	3174	31275.7	3470.25	2.50933
Aberystwyth	1	7	2017-10-30	13	1	RvP	100	2437.59	3580.13	33702.3	4925.77	1.93103
Aberystwyth	1	7	2017-10-30	14	1	Bb2068	100	1813.28	3198.31	31476.9	3544.29	2.46896
Aberystwyth	1	7	2017-10-30	15	1	Bb2067	100	2528.04	3474.83	32935.9	4415.87	1.96642
Aberystwyth	1	7	2017-10-30	16	1	Alamo	100	2061.22	3448.71	32915.6	3991.67	2.28269
Aberystwyth	1	7	2017-10-30	17	2	Bb2068	100	2411.47	3516.94	31585.3	4456.79	1.91961
Aberystwyth	1	7	2017-10-30	18	2	Alamo	50	2211.91	3374.88	31352	4386.62	2.00012
Aberystwyth	1	7	2017-10-30	19	2	RvP	200	2182.45	3402.24	31553.6	4339.23	2.03732
Aberystwyth	1	7	2017-10-30	20	2	Bb2067	50	2179.4	3394.22	31854.8	4827.28	1.93879
Aberystwyth	1	7	2017-10-30	21	2	Bb2068	200	1635.34	3298.26	32263.4	3866.21	2.51965
Aberystwyth	1	7	2017-10-30	22	2	Alamo	200	2255.29	3402.38	30111.8	4414.6	1.8975
Aberystwyth	1	7	2017-10-30	23	2	RvP	50	2409.68	3322.26	32922.9	4671.22	1.95196
Aberystwyth	1	7	2017-10-30	24	2	Bb2067	0	3076.49	3998.11	36062.5	4996.16	1.83562
Aberystwyth	1	7	2017-10-30	25	2	Alamo	0	2199.32	3519.41	34575.6	4712.64	2.12503
Aberystwyth	1	7	2017-10-30	26	2	Bb2067	100	2410.6	3567.62	35594.5	4492.47	2.15453
Aberystwyth	1	7	2017-10-30	27	2	Bb2068	50	2252.18	3735.7	35432.4	4722.21	2.15272
Aberystwyth	1	7	2017-10-30	28	2	RvP	100	2308.66	3553	35831.1	4771.29	2.14086
Aberystwyth	1	7	2017-10-30	29	2	Alamo	100	2635.06	3766.31	33116.5	4945.61	1.82691
Aberystwyth	1	7	2017-10-30	30	2	Bb2068	0	1749.71	3200.78	32535	4472.46	2.26638
Aberystwyth	1	7	2017-10-30	31	2	Bb2067	200	3262.39	3767.08	33621	5000.75	1.66005
Aberystwyth	1	7	2017-10-30	32	2	RvP	0	2375.81	3342.01	32001.3	5340.5	1.7716
Aberystwyth	1	7	2017-10-30	33	3	Bb2068	0	1909.18	3139.73	28721.2	4068.93	2.03968
Aberystwyth	1	7	2017-10-30	34	3	Bb2067	50	2872.73	3470.79	27983.5	4759.67	1.51026
Aberystwyth	1	7	2017-10-30	35	3	RvP	200	2601.04	3171.11	28148.6	4406.91	1.65906
Aberystwyth	1	7	2017-10-30	36	3	Alamo	100	2437.27	3306.42	29888.2	4151.27	1.87494
Aberystwyth	1	7	2017-10-30	37	3	Alamo	50	2762.18	3278.51	28450.5	4306.34	1.6456
Aberystwyth	1	7	2017-10-30	38	3	Bb2068	100	2422.38	3173.61	29763.9	3752.86	1.96908
Aberystwyth	1	7	2017-10-30	39	3	Bb2067	200	2854.28	3482.81	30756.9	4860.46	1.64773
Aberystwyth	1	7	2017-10-30	40	3	RvP	50	2380.78	3109.39	27763	3836.64	1.83311
Aberystwyth	1	7	2017-10-30	41	3	Alamo	200	2902.18	3479.45	30554.1	4361.36	1.71204
Aberystwyth	1	7	2017-10-30	42	3	Bb2068	200	2197.42	3171.66	29377.7	3813.33	2.02467
Aberystwyth	1	7	2017-10-30	43	3	Bb2067	100	2717.1	3146.78	28381.2	4241.63	1.66777
Aberystwyth	1	7	2017-10-30	44	3	RvP	100	2336.76	3164.84	31621.7	4535.18	1.93209
Aberystwyth	1	7	2017-10-30	45	3	RvP	0	2395.32	3162.91	29362.1	4394.06	1.80361
Aberystwyth	1	7	2017-10-30	46	3	Bb2068	50	1910.59	3054.86	30002.4	3914.64	2.17649
Aberystwyth	1	7	2017-10-30	47	3	Alamo	0	2488.11	3298.59	29787.5	4422.32	1.79083
Aberystwyth	1	7	2017-10-30	48	3	Bb2067	0	2895.35	3483.03	30943	4998.65	1.62277
Aberystwyth	1	7	2017-10-30	49	4	Bb2067	200	3105.2	3770.62	34703	5654.27	1.65077
Aberystwyth	1	7	2017-10-30	50	4	Alamo	200	2783.69	3564.84	30836.7	4633.7	1.71347
Aberystwyth	1	7	2017-10-30	51	4	RvP	100	2577.44	3489.07	33564.4	5015.28	1.85668
Aberystwyth	1	7	2017-10-30	52	4	Bb2068	0	2141.51	3407.84	33812.7	4358.82	2.19644
Aberystwyth	1	7	2017-10-30	53	4	Alamo	0	2436.32	3260.24	29957	4338.29	1.83755
Aberystwyth	1	7	2017-10-30	54	4	Bb2067	0	2808.84	3493.85	30963.3	4834.61	1.67644
Aberystwyth	1	7	2017-10-30	55	4	RvP	50	2604.98	3486.02	33273.9	4850.31	1.86468
Aberystwyth	1	7	2017-10-30	56	4	Bb2068	200	2077.14	3419.05	32509.3	4805.91	2.0243
Aberystwyth	1	7	2017-10-30	57	4	RvP	200	2678.69	3439.13	35234.8	5096.37	1.89827
Aberystwyth	1	7	2017-10-30	58	4	Alamo	100	2692.08	3394.37	31898.9	4546.4	1.8195
Aberystwyth	1	7	2017-10-30	59	4	Bb2068	100	2027.01	3081.49	34235.9	4025.58	2.3815
Aberystwyth	1	7	2017-10-30	60	4	Bb2067	50	2628.46	3837.4	33987.2	5461.87	1.77821
Aberystwyth	1	7	2017-10-30	61	4	Alamo	50	2827.27	3525.59	32718.8	4851.64	1.76267
Aberystwyth	1	7	2017-10-30	62	4	Bb2067	100	2973.24	3479.9	33680.6	4940.68	1.7537
Aberystwyth	1	7	2017-10-30	63	4	RvP	0	3165.1	3980.25	38186.3	6123.27	1.72553
Aberystwyth	1	7	2017-10-30	64	4	Bb2068	50	2177.8	3399.14	33685.9	4272.85	2.19547
