# Supplementary material for: Magnesium biofortification of Italian ryegrass (Lolium multiflorum L.) via agronomy and breeding as a potential way to reduce grass tetany in grazing ruminants
Source: Plant Soil. 2019 Dec 2;457(1):25–41. doi: 10.1007/s11104-019-04337-x (PMC7686178; doi:10.1007/s11104-019-04337-x)
Supplement: Supplementary file 3 — (XLSX 14 kb) [file 11104_2019_4337_MOESM3_ESM.xlsx]

## Sheet: Sup Table_3
Magnesium biofortification of Italian ryegrass (Lolium multiflorum L.) via agronomy and breeding as a potential way to reduce grass tetany in grazing ruminants
Plant and Soil
Diriba B Kumssa1*, J. Alan Lovatt2, Neil S. Graham1, Sarah Palmer2, Rory Hayden1, Lolita Wilson1, Scott D. Young1, Beth Penrose3, E. Louise Ander4, Russell Thompson5, R. Murray Lark1, Lin-Xi Jiang1 and Martin R. Broadley1
1 School of Biosciences, University of Nottingham, Sutton Bonington Campus, Leicestershire, UK
2 Institute of Biological, Environmental and Rural Sciences (IBERS), Aberystwyth University, Aberystwyth, UK
3 Tasmanian Institute of Agriculture, University of Tasmania, Tasmania, Australia
4 British Geological Survey, Keyworth, Nottinghamshire, UK
5 Science and Advice for Scottish Agriculture, Edinburgh, UK
* Corresponding author: diriba.kumssa1@nottingham.ac.uk
Field experiment Italian ryegrass cultivars grass dry matter yield data of Italian ryegrass cultivars at various MgSO4 rates
Site	Plot	Block	Cultivar	MgO equivalent MgSO4 application (kg/ha)	Total DM yield 2017 (t/ha)	Total DM yield 2018 (t/ha)
Aberystwyth	1	1	Bb2068	200	19.9	6.92
Aberystwyth	2	1	Bb2067	0	21.02	6.4
Aberystwyth	3	1	RvP	50	20.25	7.93
Aberystwyth	4	1	Alamo	50	23.74	8.01
Aberystwyth	5	1	RvP	0	21.84	8.01
Aberystwyth	6	1	Bb2068	0	21.6	5.92
Aberystwyth	7	1	Bb2067	50	21.72	6.84
Aberystwyth	8	1	Alamo	0	26.39	9.38
Aberystwyth	9	1	Bb2067	200	20.46	7.31
Aberystwyth	10	1	Alamo	200	23.61	9.77
Aberystwyth	11	1	RvP	200	22.66	9.61
Aberystwyth	12	1	Bb2068	50	22.17	7.33
Aberystwyth	13	1	RvP	100	21.43	8.42
Aberystwyth	14	1	Bb2068	100	21.23	7.81
Aberystwyth	15	1	Bb2067	100	20.85	6.59
Aberystwyth	16	1	Alamo	100	23.8	10.38
Aberystwyth	17	2	Bb2068	100	21.12	8.07
Aberystwyth	18	2	Alamo	50	24.07	9.96
Aberystwyth	19	2	RvP	200	24.04	8.98
Aberystwyth	20	2	Bb2067	50	20.71	6.9
Aberystwyth	21	2	Bb2068	200	21.56	5.94
Aberystwyth	22	2	Alamo	200	23.88	8.37
Aberystwyth	23	2	RvP	50	23.17	9.32
Aberystwyth	24	2	Bb2067	0	21.48	6.8
Aberystwyth	25	2	Alamo	0	23.05	9.16
Aberystwyth	26	2	Bb2067	100	21.23	7.18
Aberystwyth	27	2	Bb2068	50	21.31	6.88
Aberystwyth	28	2	RvP	100	22.77	8.94
Aberystwyth	29	2	Alamo	100	25	9.4
Aberystwyth	30	2	Bb2068	0	20.49	6.47
Aberystwyth	31	2	Bb2067	200	21.15	6.68
Aberystwyth	32	2	RvP	0	23.77	8.7
Aberystwyth	33	3	Bb2068	0	21.51	7.1
Aberystwyth	34	3	Bb2067	50	19.3	7.75
Aberystwyth	35	3	RvP	200	22.4	9.14
Aberystwyth	36	3	Alamo	100	26.34	9.62
Aberystwyth	37	3	Alamo	50	23.62	8.5
Aberystwyth	38	3	Bb2068	100	21.2	6.24
Aberystwyth	39	3	Bb2067	200	20.07	6.97
Aberystwyth	40	3	RvP	50	23.73	9.56
Aberystwyth	41	3	Alamo	200	24.71	9
Aberystwyth	42	3	Bb2068	200	21.66	6.75
Aberystwyth	43	3	Bb2067	100	21.18	6.66
Aberystwyth	44	3	RvP	100	23.78	8.54
Aberystwyth	45	3	RvP	0	23.87	7.13
Aberystwyth	46	3	Bb2068	50	20.87	5.53
Aberystwyth	47	3	Alamo	0	22.62	7.85
Aberystwyth	48	3	Bb2067	0	20.04	5.97
Aberystwyth	49	4	Bb2067	200	22.18	6.83
Aberystwyth	50	4	Alamo	200	24.34	8.75
Aberystwyth	51	4	RvP	100	22.36	8.61
Aberystwyth	52	4	Bb2068	0	20.31	6.19
Aberystwyth	53	4	Alamo	0	26.03	8.55
Aberystwyth	54	4	Bb2067	0	21.44	7.34
Aberystwyth	55	4	RvP	50	21.66	7.72
Aberystwyth	56	4	Bb2068	200	21.58	7.16
Aberystwyth	57	4	RvP	200	24.06	8.86
Aberystwyth	58	4	Alamo	100	23.96	9.29
Aberystwyth	59	4	Bb2068	100	20.75	5.81
Aberystwyth	60	4	Bb2067	50	21.12	6.77
Aberystwyth	61	4	Alamo	50	24.41	8.69
Aberystwyth	62	4	Bb2067	100	20.73	6.83
Aberystwyth	63	4	RvP	0	22.29	8.86
Aberystwyth	64	4	Bb2068	50	22.58	8.12
Edinburgh	1	1	Alamo	200	20.75	9.16
Edinburgh	2	1	RvP	100	19.31	9.02
Edinburgh	3	1	Bb2067	0	20.35	7.82
Edinburgh	4	1	Bb2068	50	19.77	7.86
Edinburgh	5	1	Bb2067	100	20.76	7.86
Edinburgh	6	1	Bb2068	100	20.92	7.66
Edinburgh	7	1	RvP	0	20.21	9.59
Edinburgh	8	1	Alamo	0	23.01	9.9
Edinburgh	9	1	Bb2068	200	19.42	8.11
Edinburgh	10	1	RvP	50	19.66	9.2
Edinburgh	11	1	Alamo	50	21.45	9.87
Edinburgh	12	1	Bb2067	50	19.66	7.78
Edinburgh	13	1	Bb2067	200	20.18	7.68
Edinburgh	14	1	RvP	200	22.08	8.67
Edinburgh	15	1	Bb2068	0	19.34	7.92
Edinburgh	16	1	Alamo	100	21.31	7.56
Edinburgh	33	3	Bb2067	50	18.34	7.66
Edinburgh	34	3	RvP	0	18.25	8.92
Edinburgh	35	3	Alamo	50	20.39	9.23
Edinburgh	36	3	Bb2068	0	18.92	7.99
Edinburgh	37	3	Bb2068	50	19.45	8.28
Edinburgh	38	3	Bb2067	0	19.29	8.04
Edinburgh	39	3	Alamo	100	19.39	9
Edinburgh	40	3	RvP	50	19.29	8.72
Edinburgh	41	3	RvP	200	19.51	8.61
Edinburgh	42	3	Bb2067	100	19.42	7.93
Edinburgh	43	3	Alamo	200	19.63	8.89
Edinburgh	44	3	Bb2068	200	19.22	8.43
Edinburgh	45	3	Bb2068	100	19.33	8.37
Edinburgh	46	3	Bb2067	200	20.52	8.36
Edinburgh	47	3	Alamo	0	22.31	9.9
Edinburgh	48	3	RvP	100	20.61	9.38
Edinburgh	49	4	Bb2067	200	17.98	6.33
Edinburgh	50	4	RvP	100	18.76	7.78
Edinburgh	51	4	Alamo	0	20.02	8.5
Edinburgh	52	4	Bb2068	50	19.05	7.73
Edinburgh	53	4	Bb2068	100	19.47	7.54
Edinburgh	54	4	RvP	200	19.1	7.93
Edinburgh	55	4	Alamo	100	21.16	8.24
Edinburgh	56	4	Bb2067	100	19.13	7.54
Edinburgh	57	4	Bb2068	0	20.62	8.05
Edinburgh	58	4	RvP	50	20.91	9.17
Edinburgh	59	4	Bb2067	50	19.02	8.08
Edinburgh	60	4	Alamo	200	20.68	9.12
Edinburgh	61	4	Bb2067	0	19.75	7.62
Edinburgh	62	4	Alamo	50	20.97	9.46
Edinburgh	63	4	Bb2068	200	20.54	8.22
Edinburgh	64	4	RvP	0	21.18	9.3
