# Supplementary material for: Magnesium biofortification of Italian ryegrass (Lolium multiflorum L.) via agronomy and breeding as a potential way to reduce grass tetany in grazing ruminants
Source: Plant Soil. 2019 Dec 2;457(1):25–41. doi: 10.1007/s11104-019-04337-x (PMC7686178; doi:10.1007/s11104-019-04337-x)
Supplement: Supplementary file 4 — (XLSX 12 kb) [file 11104_2019_4337_MOESM4_ESM.xlsx]

## Sheet: Sup Table_4
Magnesium biofortification of Italian ryegrass (Lolium multiflorum L.) via agronomy and breeding as a potential way to reduce grass tetany in grazing ruminants
Plant and Soil
Diriba B Kumssa1*, J. Alan Lovatt2, Neil S. Graham1, Sarah Palmer2, Rory Hayden1, Lolita Wilson1, Scott D. Young1, Beth Penrose3, E. Louise Ander4, Russell Thompson5, R. Murray Lark1, Lin-Xi Jiang1 and Martin R. Broadley1
1 School of Biosciences, University of Nottingham, Sutton Bonington Campus, Leicestershire, UK
2 Institute of Biological, Environmental and Rural Sciences (IBERS), Aberystwyth University, Aberystwyth, UK
3 Tasmanian Institute of Agriculture, University of Tasmania, Tasmania, Australia
4 British Geological Survey, Keyworth, Nottinghamshire, UK
5 Science and Advice for Scottish Agriculture, Edinburgh, UK
* Corresponding author: diriba.kumssa1@nottingham.ac.uk
Exchangeable soil Na, Mg, K and Ca at Aberystwyth and Edinburgh after MgSO4 application in June 2018
			Exchangeable cations
Site	Block	MgO equivalent MgSO4 application (kg/ha)	Na(mg/L)	Mg(mg/L)	K(mg/L)	Ca(mg/L)
Aberystwyth	1	0	16.1088	70.9436	75.6998	1282.42
Aberystwyth	1	50	15.9633	91.839	56.4979	1343.65
Aberystwyth	1	100	16.1624	119.84	65.0901	1618.99
Aberystwyth	1	200	11.9421	136.641	57.2053	1358.01
Aberystwyth	2	0	17.6296	83.1681	58.2516	1473.82
Aberystwyth	2	50	16.4662	106.416	60.547	1357.03
Aberystwyth	2	100	16.2298	111.915	52.5084	1383.32
Aberystwyth	2	200	16.122	139.639	47.7716	1267.9
Aberystwyth	3	0	20.0961	80.919	70.7731	1532.16
Aberystwyth	3	50	18.4826	92.534	64.3154	1372.91
Aberystwyth	3	100	17.3135	99.61	62.0683	1374.3
Aberystwyth	3	200	14.9689	134.005	63.6003	1346.16
Aberystwyth	4	0	19.6095	85.4096	73.4408	1552.96
Aberystwyth	4	50	16.6467	94.9833	61.3741	1381.06
Aberystwyth	4	100	13.9718	114.178	62.5668	1423.55
Aberystwyth	4	200	17.1776	146.651	64.6286	1487.78
Edinburgh	1	0	20.3623	165.389	34.3948	1707.72
Edinburgh	1	50	15.8237	189.206	33.2969	1667.03
Edinburgh	1	100	15.7429	193.538	46.7913	1660.99
Edinburgh	1	200	17.4336	239.763	35.1754	1656.01
Edinburgh	2	0	21.0123	176.416	33.9455	1770.07
Edinburgh	2	50	15.641	183.686	42.67	1681.94
Edinburgh	2	100	18.4288	197.776	45.5118	1619.29
Edinburgh	2	200	17.4893	204.201	34.7071	1637.05
Edinburgh	3	0	22.4608	186.994	36.6581	2073.97
Edinburgh	3	50	22.3053	212.929	33.3012	1777.75
Edinburgh	3	100	19.3778	199.025	33.7115	1898.14
Edinburgh	3	200	19.4768	260.042	40.6331	1871.63
Edinburgh	4	0	18.2953	177.307	36.8377	1797.3
Edinburgh	4	50	19.587	188.006	35.0925	1686.4
Edinburgh	4	100	14.9484	200.247	34.562	1607.23
Edinburgh	4	200	16.598	229.126	35.7185	1646.58
