# Supplementary material for: Magnesium biofortification of Italian ryegrass (Lolium multiflorum L.) via agronomy and breeding as a potential way to reduce grass tetany in grazing ruminants
Source: Plant Soil. 2019 Dec 2;457(1):25–41. doi: 10.1007/s11104-019-04337-x (PMC7686178; doi:10.1007/s11104-019-04337-x)
Supplement: Supplementary file 5 — (XLSX 9 kb) [file 11104_2019_4337_MOESM5_ESM.xlsx]

## Sheet: Sup Table_5
Magnesium biofortification of Italian ryegrass (Lolium multiflorum L.) via agronomy and breeding as a potential way to reduce grass tetany in grazing ruminants
Plant and Soil
Diriba B Kumssa1*, J. Alan Lovatt2, Neil S. Graham1, Sarah Palmer2, Rory Hayden1, Lolita Wilson1, Scott D. Young1, Beth Penrose3, E. Louise Ander4, Russell Thompson5, R. Murray Lark1, Lin-Xi Jiang1 and Martin R. Broadley1
1 School of Biosciences, University of Nottingham, Sutton Bonington Campus, Leicestershire, UK
2 Institute of Biological, Environmental and Rural Sciences (IBERS), Aberystwyth University, Aberystwyth, UK
3 Tasmanian Institute of Agriculture, University of Tasmania, Tasmania, Australia
4 British Geological Survey, Keyworth, Nottinghamshire, UK
5 Science and Advice for Scottish Agriculture, Edinburgh, UK
* Corresponding author: diriba.kumssa1@nottingham.ac.uk
CE experiment mean grass Mg and forage tetany index (FTI) contrasts between cultivars
Contrast	Cultivar	vs		P value
1	cv. Bb2067	cv. Bb2068	cv. RvP	< 0.0001
2	cv. Bb2068	cv. RvP		< 0.0001
