# Supplementary material for: Magnesium biofortification of Italian ryegrass (Lolium multiflorum L.) via agronomy and breeding as a potential way to reduce grass tetany in grazing ruminants
Source: Plant Soil. 2019 Dec 2;457(1):25–41. doi: 10.1007/s11104-019-04337-x (PMC7686178; doi:10.1007/s11104-019-04337-x)
Supplement: Supplementary file 6 — (XLSX 12 kb) [file 11104_2019_4337_MOESM6_ESM.xlsx]

## Sheet: Sup Table_6
Magnesium biofortification of Italian ryegrass (Lolium multiflorum L.) via agronomy and breeding as a potential way to reduce grass tetany in grazing ruminants
Plant and Soil
Diriba B Kumssa1*, J. Alan Lovatt2, Neil S. Graham1, Sarah Palmer2, Rory Hayden1, Lolita Wilson1, Scott D. Young1, Beth Penrose3, E. Louise Ander4, Russell Thompson5, R. Murray Lark1, Lin-Xi Jiang1 and Martin R. Broadley1
1 School of Biosciences, University of Nottingham, Sutton Bonington Campus, Leicestershire, UK
2 Institute of Biological, Environmental and Rural Sciences (IBERS), Aberystwyth University, Aberystwyth, UK
3 Tasmanian Institute of Agriculture, University of Tasmania, Tasmania, Australia
4 British Geological Survey, Keyworth, Nottinghamshire, UK
5 Science and Advice for Scottish Agriculture, Edinburgh, UK
* Corresponding author: diriba.kumssa1@nottingham.ac.uk
Field experiment mean grass Mg, forage tetany index (FTI) and S contrasts between Italian ryegrass cultivars, and the interaction between MgSO4 rate and cultivars.
Aberystwyth 2017, Mg							Aberystwyth 2017, FTI							Aberystwyth 2017, S
Contrast	Cultivar	vs			P value		Contrast	Cultivar	vs			P value		Contrast	Cultivar	vs			P value
1	cv. Bb2067	cv. Bb2068	cv. Alamo	cv. RvP	< 0.0001		1	cv. Bb2067	cv. Bb2068	cv. Alamo	cv. RvP	< 0.0001		1	cv. Bb2067	cv. Bb2068	cv. Alamo	cv. RvP	< 0.0001
2	cv. Bb2068	cv. Alamo	cv. RvP		< 0.0001		2	cv. Bb2068	cv. Alamo	cv. RvP		0.0002		2	cv. Bb2068	cv. Alamo	cv. RvP		0.0073
3	cv. Alamo	cv. RvP			0.1077		3	cv. Alamo	cv. RvP			0.1223		3	cv. Alamo	cv. RvP			0.2443
Aberystwyth 2017, Mg							Aberystwyth 2017, FTI							Aberystwyth 2017, S
Contrast	Cultivar	vs			P value		Contrast	Cultivar	vs			P value		Contrast	Cultivar	vs			P value
1	cv. Bb2067	cv. Bb2068	cv. Alamo	cv. RvP	< 0.0001		1	cv. Bb2067	cv. Bb2068	cv. Alamo	cv. RvP	< 0.0001		1	cv. Bb2067	cv. Bb2068	cv. Alamo	cv. RvP	< 0.0001
2	cv. Bb2068	cv. Alamo	cv. RvP		0.0124		2	cv. Bb2068	cv. Alamo	cv. RvP		0.0008		2	cv. Bb2068	cv. Alamo	cv. RvP		0.0054
3	cv. Alamo	cv. RvP			0.0126		3	cv. Alamo	cv. RvP			0.1305		3	cv. Alamo	cv. RvP			0.2061
Aberystwyth 2017, Mg														Aberystwyth 2017, S
Mg fertiliser * cultivar interaction contrast	Cultivar	vs			P value									Mg fertiliser * cultivar interaction contrast	Cultivar	vs			P value
1	cv. Bb2067	cv. Bb2068	cv. Alamo	cv. RvP	0.2046									1	cv. Bb2067	cv. Bb2068	cv. Alamo	cv. RvP	0.0551
2	cv. Bb2068	cv. Alamo	cv. RvP		0.0046									2	cv. Bb2068	cv. Alamo	cv. RvP		0.0001
3	cv. Alamo	cv. RvP			0.7056									3	cv. Alamo	cv. RvP			0.474
Edinburgh 2017, Mg							Edinburgh 2017, FTI							Edinburgh 2017, S
Contrast	Cultivar	vs			P value		Contrast	Cultivar	vs			P value		Contrast	Cultivar	vs			P value
1	cv. Bb2067	cv. Bb2068	cv. Alamo	cv. RvP	< 0.0001		1	cv. Bb2067	cv. Bb2068	cv. Alamo	cv. RvP	< 0.0001		1	cv. Bb2067	cv. Bb2068	cv. Alamo	cv. RvP	< 0.0001
2	cv. Bb2068	cv. Alamo	cv. RvP		< 0.0001		2	cv. Bb2068	cv. Alamo	cv. RvP		< 0.0001		2	cv. Bb2068	cv. Alamo	cv. RvP		< 0.0001
3	cv. Alamo	cv. RvP			0.0007		3	cv. Alamo	cv. RvP			0.7187		3	cv. Alamo	cv. RvP			0.4523
Edinburgh 2018, Mg							Edinburgh 2018, FTI							Edinburgh 2018, S
Contrast	Cultivar	vs			P value		Contrast	Cultivar	vs			P value		Contrast	Cultivar	vs			P value
1	cv. Bb2067	cv. Bb2068	cv. Alamo	cv. RvP	< 0.0001		1	cv. Bb2067	cv. Bb2068	cv. Alamo	cv. RvP	< 0.0001		1	cv. Bb2067	cv. Bb2068	cv. Alamo	cv. RvP	0.0001
2	cv. Bb2068	cv. Alamo	cv. RvP		< 0.0001		2	cv. Bb2068	cv. Alamo	cv. RvP		< 0.0001		2	cv. Bb2068	cv. Alamo	cv. RvP		0.0279
3	cv. Alamo	cv. RvP			0.0005		3	cv. Alamo	cv. RvP			0.0054		3	cv. Alamo	cv. RvP			0.7512
